# Supplementary material for: Evolutionarily significant A-to-I RNA editing events originated through G-to-A mutations in primates
Source: Genome Biol. 2019 Feb 4;20:24. doi: 10.1186/s13059-019-1638-y (PMC6360793; doi:10.1186/s13059-019-1638-y)
Supplement: Supplementary file 1 — Table S1. Statistics of the deep sequencing data used in this study. (XLSX 12 kb) [file 13059_2019_1638_MOESM1_ESM.xlsx]

## Sheet: Supplemental_Table_S1
Table S1. Statistics of the deep sequencing data used in this study.
Sample Name	Total Reads	Length	Total Base	Q20	Mapped Rate (Uniquely Mapped)	NCBI SRA Accession	Reference
Poly(A)-positive RNA-seq
Macaque (A) Prefrontal Cortex	132447214	150bp×2	19867082100	0.9627	0.86 (0.83)	SRR6056755	this study
Macaque (A) Cerebellum	130255990	150bp×2	19538398500	0.9594	0.85 (0.83)	SRR6056756	this study
Macaque (A) Heart	120541682	150bp×2	18081252300	0.9665	0.81 (0.77)	SRR6056757	this study
Macaque (A) Kidney	109248288	150bp×2	16387243200	0.9628	0.85 (0.81)	SRR6056758	this study
Macaque (A) Muscle	122290928	150bp×2	18343639200	0.964	0.84 (0.79)	SRR6056759	this study
Macaque (A) Testis	112917146	150bp×2	16937571900	0.966	0.86 (0.83)	SRR6056760	this study
rRNA-depleted RNA-seq
Macaque (A) Prefrontal Cortex	265246040	150bp×2	39786906000	0.9702	0.88 (0.86)	SRR6056761	this study
Macaque (A) Cerebellum	294480362	150bp×2	44172054300	0.9716	0.89 (0.87)	SRR6056762	this study
Macaque (A) Heart	337847728	150bp×2	50677159200	0.9728	0.86 (0.83)	SRR6056763	this study
Macaque (A) Kidney	327671512	150bp×2	49150726800	0.9706	0.87 (0.84)	SRR6056764	this study
Macaque (A) Muscle	324402026	150bp×2	48660303900	0.9736	0.84 (0.80)	SRR6056779	this study
Macaque (A) Testis	282416322	150bp×2	42362448300	0.9733	0.86 (0.82)	SRR6056780	this study
Whole genome sequencing
Macaque (A) Prefrontal Cortex	881626638	111~150bp×2	132243265939	0.9813	0.97 (0.91)	SRR6056781	this study
Public data used in mutation rate analysis in the branch of crab-eating macaque
Species	Tissue	SRA number
Green monkey	liver	ERR1331699
Golden snub-nosed monkey	mixed tissues	SRR1057507
Black snub-nosed monkey	muscle	PRJNA248058
	heart	PRJNA248058
	brain	PRJNA248058
	kidney	PRJNA248058
	testicle	PRJNA248058
