# Supplementary material for: Evolutionarily significant A-to-I RNA editing events originated through G-to-A mutations in primates
Source: Genome Biol. 2019 Feb 4;20:24. doi: 10.1186/s13059-019-1638-y (PMC6360793; doi:10.1186/s13059-019-1638-y)
Supplement: Supplementary file 3 — Table S3. A-to-I editing events located on polymorphic sites in the macaque population. (XLSX 1879 kb) [file 13059_2019_1638_MOESM3_ESM.xlsx]

## Sheet: TableS3-final.polyAG_alu
Chomosome	Position	Type	Repeat Name	editing type	strand	SNP ID	SNP REF	SNP ALT
chr10	200748	polyAG	Alu	A->G	-	rbsnp10000200748	T	C
chr10	200795	polyAG	Alu	A->G	-	rbsnp10000200795	T	C
chr10	217789	polyGA	Alu	A->G	-	rbsnp10000217789	C	T
chr10	218864	polyAG	Alu	A->G	-	rbsnp10000218864	T	C
chr10	389944	polyAG	Alu	A->G	+	rbsnp10000389944	A	G
chr10	408432	polyAG	Alu	A->G	-	rbsnp10000408432	T	C
chr10	434757	polyAG	Alu	A->G	-	rbsnp10000434757	T	C
chr10	438648	polyAG	Alu	A->G	-	rbsnp10000438648	T	C
chr10	443688	polyGA	Alu	A->G	-	rbsnp10000443688	C	T
chr10	454853	polyGA	Alu	A->G	+	rbsnp10000454853	G	A
chr10	492909	polyGA	Alu	A->G	+	rbsnp10000492909	G	A
chr10	554830	polyGA	Alu	A->G	+	rbsnp10000554830	G	A
chr10	588430	polyAG	Alu	A->G	+	rbsnp10000588430	A	G
chr10	589781	polyAG	Alu	A->G	+	rbsnp10000589781	A	G
chr10	590805	polyAG	Alu	A->G	+	rbsnp10000590805	A	G
chr10	631666	polyAG	Alu	A->G	-	rbsnp10000631666	T	C
chr10	638210	polyAG	Alu	A->G	-	rbsnp10000638210	T	C
chr10	638254	polyAG	Alu	A->G	-	rbsnp10000638254	T	C
chr10	638824	polyAG	Alu	A->G	-	rbsnp10000638824	T	C
chr10	642662	polyAG	Alu	A->G	-	rbsnp10000642662	T	C
chr10	643739	polyAG	Alu	A->G	-	rbsnp10000643739	T	C
chr10	645015	polyAG	Alu	A->G	-	rbsnp10000645015	T	C
chr10	707151	polyAG	Alu	A->G	+	rbsnp10000707151	A	G
chr10	720543	polyGA	Alu	A->G	-	rbsnp10000720543	C	T
chr10	721466	polyGA	Alu	A->G	-	rbsnp10000721466	C	T
chr10	721474	polyAG	Alu	A->G	-	rbsnp10000721474	T	C
chr10	725110	polyAG	Alu	A->G	-	rbsnp10000725110	T	C
chr10	725185	polyAG	Alu	A->G	-	rbsnp10000725185	T	C
chr10	747473	polyAG	Alu	A->G	+	rbsnp10000747473	A	G
chr10	867358	polyAG	Alu	A->G	+	rbsnp10000867358	A	G
chr10	874673	polyAG	Alu	A->G	-	rbsnp10000874673	T	C
chr10	1480111	polyGA	Alu	A->G	+	rbsnp10001480111	G	A
chr10	1546985	polyAG	Alu	A->G	+	rbsnp10001546985	A	G
chr10	1556423	polyAG	Alu	A->G	+	rbsnp10001556423	A	G
chr10	2127321	polyAG	Alu	A->G	+	rbsnp10002127321	A	G
chr10	2199657	polyAG	Alu	A->G	+	rbsnp10002199657	A	G
chr10	2242686	polyAG	Alu	A->G	-	rbsnp10002242686	T	C
chr10	2343546	polyGA	Alu	A->G	-	rbsnp10002343546	C	T
chr10	2358811	polyAG	Alu	A->G	-	rbsnp10002358811	T	C
chr10	2359085	polyAG	Alu	A->G	-	rbsnp10002359085	T	C
chr10	2371955	polyAG	Alu	A->G	-	rbsnp10002371955	T	C
chr10	2372225	polyAG	Alu	A->G	-	rbsnp10002372225	T	C
chr10	2372480	polyAG	Alu	A->G	-	rbsnp10002372480	T	C
chr10	2372644	polyAG	Alu	A->G	-	rbsnp10002372644	T	C
chr10	2374938	polyAG	Alu	A->G	-	rbsnp10002374938	T	C
chr10	3137656	polyAG	Alu	A->G	-	rbsnp10003137656	T	C
chr1	428770	polyAG	Alu	A->G	-	rbsnp1000428770	T	C
chr1	428780	polyAG	Alu	A->G	+	rbsnp1000428780	A	G
chr10	4718996	polyAG	Alu	A->G	-	rbsnp10004718996	T	C
chr10	4830477	polyAG	Alu	A->G	-	rbsnp10004830477	T	C
chr10	6107863	polyAG	Alu	A->G	-	rbsnp10006107863	T	C
chr10	6215341	polyGA	Alu	A->G	+	rbsnp10006215341	G	A
chr10	6250159	polyAG	Alu	A->G	+	rbsnp10006250159	A	G
chr1	646304	polyAG	Alu	A->G	-	rbsnp1000646304	T	C
chr10	7086330	polyAG	Alu	A->G	+	rbsnp10007086330	A	G
chr10	7106079	polyAG	Alu	A->G	-	rbsnp10007106079	T	C
chr1	752480	polyAG	Alu	A->G	-	rbsnp1000752480	T	C
chr1	766614	polyAG	Alu	A->G	-	rbsnp1000766614	T	C
chr1	766723	polyAG	Alu	A->G	-	rbsnp1000766723	T	C
chr1	783726	polyAG	Alu	A->G	-	rbsnp1000783726	T	C
chr1	792653	polyGA	Alu	A->G	-	rbsnp1000792653	C	T
chr1	796794	polyAG	Alu	A->G	-	rbsnp1000796794	T	C
chr1	796820	polyAG	Alu	A->G	-	rbsnp1000796820	T	C
chr1	796934	polyAG	Alu	A->G	-	rbsnp1000796934	T	C
chr10	8011945	polyAG	Alu	A->G	+	rbsnp10008011945	A	G
chr10	8018887	polyAG	Alu	A->G	-	rbsnp10008018887	T	C
chr10	8020567	polyAG	Alu	A->G	+	rbsnp10008020567	A	G
chr10	8139209	polyGA	Alu	A->G	-	rbsnp10008139209	C	T
chr10	8140963	polyAG	Alu	A->G	-	rbsnp10008140963	T	C
chr1	868487	polyAG	Alu	A->G	-	rbsnp1000868487	T	C
chr1	868830	polyAG	Alu	A->G	-	rbsnp1000868830	T	C
chr1	903214	polyAG	Alu	A->G	-	rbsnp1000903214	T	C
chr1	949970	polyGA	Alu	A->G	-	rbsnp1000949970	C	T
chr1	961785	polyGA	Alu	A->G	-	rbsnp1000961785	C	T
chr1	962144	polyGA	Alu	A->G	-	rbsnp1000962144	C	T
chr10	9680343	polyAG	Alu	A->G	-	rbsnp10009680343	T	C
chr1	971276	polyAG	Alu	A->G	-	rbsnp1000971276	T	C
chr10	9797394	polyGA	Alu	A->G	-	rbsnp10009797394	C	T
chr10	9850938	polyAG	Alu	A->G	-	rbsnp10009850938	T	C
chr10	9861715	polyGA	Alu	A->G	-	rbsnp10009861715	C	T
chr10	9875542	polyAG	Alu	A->G	-	rbsnp10009875542	T	C
chr10	9886445	polyAG	Alu	A->G	-	rbsnp10009886445	T	C
chr10	9972674	polyAG	Alu	A->G	-	rbsnp10009972674	T	C
chr10	10236194	polyAG	Alu	A->G	-	rbsnp10010236194	T	C
chr1	1044128	polyAG	Alu	A->G	-	rbsnp1001044128	T	C
chr1	1044199	polyAG	Alu	A->G	-	rbsnp1001044199	T	C
chr1	1094918	polyAG	Alu	A->G	-	rbsnp1001094918	T	C
chr10	11003759	polyAG	Alu	A->G	-	rbsnp10011003759	T	C
chr10	11123874	polyAG	Alu	A->G	-	rbsnp10011123874	T	C
chr10	11153917	polyGA	Alu	A->G	-	rbsnp10011153917	C	T
chr10	11171532	polyAG	Alu	A->G	-	rbsnp10011171532	T	C
chr10	11184509	polyAG	Alu	A->G	-	rbsnp10011184509	T	C
chr1	1230003	polyAG	Alu	A->G	-	rbsnp1001230003	T	C
chr10	12378636	polyAG	Alu	A->G	+	rbsnp10012378636	A	G
chr1	1264272	polyAG	Alu	A->G	-	rbsnp1001264272	T	C
chr10	12643870	polyAG	Alu	A->G	-	rbsnp10012643870	T	C
chr1	1267453	polyAG	Alu	A->G	-	rbsnp1001267453	T	C
chr1	1271310	polyAG	Alu	A->G	-	rbsnp1001271310	T	C
chr10	12732107	polyAG	Alu	A->G	+	rbsnp10012732107	A	G
chr10	12751740	polyGA	Alu	A->G	+	rbsnp10012751740	G	A
chr10	12780712	polyGA	Alu	A->G	+	rbsnp10012780712	G	A
chr10	12781941	polyAG	Alu	A->G	+	rbsnp10012781941	A	G
chr10	12822379	polyAG	Alu	A->G	+	rbsnp10012822379	A	G
chr1	1298019	polyAG	Alu	A->G	-	rbsnp1001298019	T	C
chr1	1307292	polyGA	Alu	A->G	-	rbsnp1001307292	C	T
chr1	1309430	polyAG	Alu	A->G	-	rbsnp1001309430	T	C
chr1	1321516	polyAG	Alu	A->G	-	rbsnp1001321516	T	C
chr1	1328883	polyAG	Alu	A->G	-	rbsnp1001328883	T	C
chr1	1336096	polyAG	Alu	A->G	-	rbsnp1001336096	T	C
chr10	13455645	polyGA	Alu	A->G	+	rbsnp10013455645	G	A
chr1	1350769	polyAG	Alu	A->G	-	rbsnp1001350769	T	C
chr10	13551276	polyAG	Alu	A->G	+	rbsnp10013551276	A	G
chr1	1356840	polyAG	Alu	A->G	-	rbsnp1001356840	T	C
chr10	13594178	polyAG	Alu	A->G	-	rbsnp10013594178	T	C
chr1	1368663	polyAG	Alu	A->G	-	rbsnp1001368663	T	C
chr10	13715496	polyAG	Alu	A->G	-	rbsnp10013715496	T	C
chr10	13795168	polyAG	Alu	A->G	-	rbsnp10013795168	T	C
chr10	13801110	polyGA	Alu	A->G	+	rbsnp10013801110	G	A
chr10	13819379	polyAG	Alu	A->G	-	rbsnp10013819379	T	C
chr10	13837850	polyAG	Alu	A->G	+	rbsnp10013837850	A	G
chr10	13922645	polyAG	Alu	A->G	-	rbsnp10013922645	T	C
chr10	13943142	polyAG	Alu	A->G	-	rbsnp10013943142	T	C
chr1	1404464	polyAG	Alu	A->G	-	rbsnp1001404464	T	C
chr10	14292421	polyAG	Alu	A->G	-	rbsnp10014292421	T	C
chr10	14297782	polyAG	Alu	A->G	+	rbsnp10014297782	A	G
chr10	14300388	polyAG	Alu	A->G	+	rbsnp10014300388	A	G
chr1	1432717	polyAG	Alu	A->G	-	rbsnp1001432717	T	C
chr10	14518458	polyAG	Alu	A->G	-	rbsnp10014518458	T	C
chr10	14534755	polyAG	Alu	A->G	-	rbsnp10014534755	T	C
chr10	14535849	polyAG	Alu	A->G	-	rbsnp10014535849	T	C
chr10	14542308	polyAG	Alu	A->G	-	rbsnp10014542308	T	C
chr10	14574778	polyAG	Alu	A->G	+	rbsnp10014574778	A	G
chr10	14628506	polyAG	Alu	A->G	-	rbsnp10014628506	T	C
chr10	14628566	polyAG	Alu	A->G	-	rbsnp10014628566	T	C
chr10	14629337	polyAG	Alu	A->G	-	rbsnp10014629337	T	C
chr10	14639326	polyGA	Alu	A->G	-	rbsnp10014639326	C	T
chr10	14639446	polyGA	Alu	A->G	-	rbsnp10014639446	C	T
chr10	14754702	polyAG	Alu	A->G	+	rbsnp10014754702	A	G
chr10	14755665	polyAG	Alu	A->G	+	rbsnp10014755665	A	G
chr1	1476620	polyAG	Alu	A->G	-	rbsnp1001476620	T	C
chr10	14766745	polyAG	Alu	A->G	+	rbsnp10014766745	A	G
chr10	14767956	polyAG	Alu	A->G	+	rbsnp10014767956	A	G
chr10	14775229	polyAG	Alu	A->G	+	rbsnp10014775229	A	G
chr10	14778805	polyAG	Alu	A->G	+	rbsnp10014778805	A	G
chr10	14967046	polyAG	Alu	A->G	+	rbsnp10014967046	A	G
chr10	15068360	polyAG	Alu	A->G	+	rbsnp10015068360	A	G
chr10	15081658	polyAG	Alu	A->G	+	rbsnp10015081658	A	G
chr10	15095412	polyAG	Alu	A->G	+	rbsnp10015095412	A	G
chr10	15095498	polyAG	Alu	A->G	+	rbsnp10015095498	A	G
chr10	15200200	polyAG	Alu	A->G	+	rbsnp10015200200	A	G
chr10	15305952	polyGA	Alu	A->G	+	rbsnp10015305952	G	A
chr10	15310749	polyAG	Alu	A->G	+	rbsnp10015310749	A	G
chr10	15331879	polyAG	Alu	A->G	+	rbsnp10015331879	A	G
chr10	15337570	polyAG	Alu	A->G	+	rbsnp10015337570	A	G
chr10	15343708	polyGA	Alu	A->G	+	rbsnp10015343708	G	A
chr10	15357614	polyAG	Alu	A->G	+	rbsnp10015357614	A	G
chr10	15366065	polyAG	Alu	A->G	+	rbsnp10015366065	A	G
chr10	15388421	polyGA	Alu	A->G	+	rbsnp10015388421	G	A
chr10	15465000	polyGA	Alu	A->G	-	rbsnp10015465000	C	T
chr10	15470469	polyGA	Alu	A->G	-	rbsnp10015470469	C	T
chr1	1547479	polyAG	Alu	A->G	-	rbsnp1001547479	T	C
chr10	15488621	polyAG	Alu	A->G	-	rbsnp10015488621	T	C
chr10	15488953	polyAG	Alu	A->G	-	rbsnp10015488953	T	C
chr1	1556388	polyAG	Alu	A->G	-	rbsnp1001556388	T	C
chr1	1606531	polyAG	Alu	A->G	+	rbsnp1001606531	A	G
chr1	1671525	polyAG	Alu	A->G	+	rbsnp1001671525	A	G
chr1	1671664	polyAG	Alu	A->G	+	rbsnp1001671664	A	G
chr10	16815128	polyAG	Alu	A->G	-	rbsnp10016815128	T	C
chr10	16845011	polyAG	Alu	A->G	-	rbsnp10016845011	T	C
chr10	16867780	polyAG	Alu	A->G	-	rbsnp10016867780	T	C
chr10	16868637	polyAG	Alu	A->G	-	rbsnp10016868637	T	C
chr10	16903986	polyAG	Alu	A->G	-	rbsnp10016903986	T	C
chr10	16905459	polyAG	Alu	A->G	-	rbsnp10016905459	T	C
chr10	16907774	polyGA	Alu	A->G	-	rbsnp10016907774	C	T
chr10	16919608	polyAG	Alu	A->G	-	rbsnp10016919608	T	C
chr10	16932034	polyAG	Alu	A->G	-	rbsnp10016932034	T	C
chr10	16935450	polyAG	Alu	A->G	-	rbsnp10016935450	T	C
chr10	16937568	polyAG	Alu	A->G	-	rbsnp10016937568	T	C
chr10	16942495	polyAG	Alu	A->G	-	rbsnp10016942495	T	C
chr10	16948627	polyAG	Alu	A->G	-	rbsnp10016948627	T	C
chr10	16948758	polyAG	Alu	A->G	-	rbsnp10016948758	T	C
chr10	16956588	polyAG	Alu	A->G	-	rbsnp10016956588	T	C
chr10	17124208	polyAG	Alu	A->G	+	rbsnp10017124208	A	G
chr10	17125833	polyAG	Alu	A->G	+	rbsnp10017125833	A	G
chr10	17128088	polyAG	Alu	A->G	+	rbsnp10017128088	A	G
chr10	17128147	polyAG	Alu	A->G	+	rbsnp10017128147	A	G
chr10	17139104	polyAG	Alu	A->G	+	rbsnp10017139104	A	G
chr10	17141793	polyAG	Alu	A->G	+	rbsnp10017141793	A	G
chr10	17142005	polyAG	Alu	A->G	+	rbsnp10017142005	A	G
chr10	17147420	polyAG	Alu	A->G	+	rbsnp10017147420	A	G
chr10	17182085	polyAG	Alu	A->G	+	rbsnp10017182085	A	G
chr1	1720013	polyAG	Alu	A->G	+	rbsnp1001720013	A	G
chr10	17202674	polyAG	Alu	A->G	+	rbsnp10017202674	A	G
chr10	17205124	polyAG	Alu	A->G	+	rbsnp10017205124	A	G
chr1	1721417	polyAG	Alu	A->G	+	rbsnp1001721417	A	G
chr10	17225272	polyAG	Alu	A->G	+	rbsnp10017225272	A	G
chr10	17229512	polyAG	Alu	A->G	+	rbsnp10017229512	A	G
chr10	17237442	polyAG	Alu	A->G	+	rbsnp10017237442	A	G
chr10	17248741	polyAG	Alu	A->G	+	rbsnp10017248741	A	G
chr10	17248794	polyAG	Alu	A->G	+	rbsnp10017248794	A	G
chr10	17248803	polyAG	Alu	A->G	+	rbsnp10017248803	A	G
chr10	17251440	polyAG	Alu	A->G	+	rbsnp10017251440	A	G
chr10	17251588	polyAG	Alu	A->G	+	rbsnp10017251588	A	G
chr1	1726471	polyAG	Alu	A->G	+	rbsnp1001726471	A	G
chr10	17823118	polyAG	Alu	A->G	+	rbsnp10017823118	A	G
chr10	17829185	polyGA	Alu	A->G	+	rbsnp10017829185	G	A
chr10	17894186	polyAG	Alu	A->G	+	rbsnp10017894186	A	G
chr10	17896594	polyAG	Alu	A->G	+	rbsnp10017896594	A	G
chr10	17906645	polyGA	Alu	A->G	+	rbsnp10017906645	G	A
chr10	17997174	polyAG	Alu	A->G	+	rbsnp10017997174	A	G
chr10	18078321	polyAG	Alu	A->G	+	rbsnp10018078321	A	G
chr10	18508708	polyAG	Alu	A->G	-	rbsnp10018508708	T	C
chr10	18536528	polyAG	Alu	A->G	+	rbsnp10018536528	A	G
chr10	18536687	polyAG	Alu	A->G	+	rbsnp10018536687	A	G
chr10	18609316	polyGA	Alu	A->G	+	rbsnp10018609316	G	A
chr10	18610654	polyGA	Alu	A->G	-	rbsnp10018610654	C	T
chr10	18632037	polyGA	Alu	A->G	-	rbsnp10018632037	C	T
chr10	18649937	polyAG	Alu	A->G	+	rbsnp10018649937	A	G
chr10	18658001	polyAG	Alu	A->G	-	rbsnp10018658001	T	C
chr10	18658158	polyAG	Alu	A->G	+	rbsnp10018658158	A	G
chr10	18659468	polyAG	Alu	A->G	+	rbsnp10018659468	A	G
chr10	18707200	polyAG	Alu	A->G	-	rbsnp10018707200	T	C
chr10	18709004	polyAG	Alu	A->G	-	rbsnp10018709004	T	C
chr10	19071323	polyGA	Alu	A->G	-	rbsnp10019071323	C	T
chr10	19076429	polyAG	Alu	A->G	-	rbsnp10019076429	T	C
chr1	1935390	polyAG	Alu	A->G	+	rbsnp1001935390	A	G
chr1	1939872	polyAG	Alu	A->G	+	rbsnp1001939872	A	G
chr10	19403598	polyAG	Alu	A->G	-	rbsnp10019403598	T	C
chr10	19405445	polyAG	Alu	A->G	-	rbsnp10019405445	T	C
chr10	19426979	polyAG	Alu	A->G	-	rbsnp10019426979	T	C
chr10	19783183	polyAG	Alu	A->G	-	rbsnp10019783183	T	C
chr10	19877971	polyAG	Alu	A->G	-	rbsnp10019877971	T	C
chr10	19886260	polyGA	Alu	A->G	-	rbsnp10019886260	C	T
chr10	19886935	polyGA	Alu	A->G	-	rbsnp10019886935	C	T
chr10	19897231	polyGA	Alu	A->G	-	rbsnp10019897231	C	T
chr10	19904882	polyGA	Alu	A->G	-	rbsnp10019904882	C	T
chr10	19904904	polyGA	Alu	A->G	-	rbsnp10019904904	C	T
chr10	19908796	polyAG	Alu	A->G	-	rbsnp10019908796	T	C
chr10	19909087	polyAG	Alu	A->G	-	rbsnp10019909087	T	C
chr10	19910905	polyGA	Alu	A->G	-	rbsnp10019910905	C	T
chr10	19911687	polyAG	Alu	A->G	-	rbsnp10019911687	T	C
chr10	19911713	polyAG	Alu	A->G	-	rbsnp10019911713	T	C
chr10	19911884	polyAG	Alu	A->G	-	rbsnp10019911884	T	C
chr1	1991336	polyAG	Alu	A->G	-	rbsnp1001991336	T	C
chr10	19913403	polyGA	Alu	A->G	-	rbsnp10019913403	C	T
chr10	19931515	polyAG	Alu	A->G	+	rbsnp10019931515	A	G
chr10	19937337	polyAG	Alu	A->G	+	rbsnp10019937337	A	G
chr10	19941451	polyGA	Alu	A->G	+	rbsnp10019941451	G	A
chr10	19942677	polyAG	Alu	A->G	+	rbsnp10019942677	A	G
chr10	19946936	polyAG	Alu	A->G	+	rbsnp10019946936	A	G
chr10	19965571	polyAG	Alu	A->G	+	rbsnp10019965571	A	G
chr10	20025309	polyAG	Alu	A->G	-	rbsnp10020025309	T	C
chr10	20078762	polyAG	Alu	A->G	+	rbsnp10020078762	A	G
chr10	20106475	polyAG	Alu	A->G	+	rbsnp10020106475	A	G
chr10	20148237	polyGA	Alu	A->G	+	rbsnp10020148237	G	A
chr10	20180035	polyAG	Alu	A->G	-	rbsnp10020180035	T	C
chr10	20185068	polyAG	Alu	A->G	-	rbsnp10020185068	T	C
chr1	2031250	polyAG	Alu	A->G	-	rbsnp1002031250	T	C
chr10	20804038	polyGA	Alu	A->G	-	rbsnp10020804038	C	T
chr10	20813768	polyAG	Alu	A->G	-	rbsnp10020813768	T	C
chr10	20823936	polyAG	Alu	A->G	-	rbsnp10020823936	T	C
chr10	20836533	polyAG	Alu	A->G	-	rbsnp10020836533	T	C
chr10	20839013	polyAG	Alu	A->G	-	rbsnp10020839013	T	C
chr10	20863294	polyAG	Alu	A->G	-	rbsnp10020863294	T	C
chr10	20889595	polyAG	Alu	A->G	-	rbsnp10020889595	T	C
chr10	20890739	polyAG	Alu	A->G	-	rbsnp10020890739	T	C
chr10	20891745	polyGA	Alu	A->G	-	rbsnp10020891745	C	T
chr10	20898286	polyAG	Alu	A->G	-	rbsnp10020898286	T	C
chr10	20928069	polyAG	Alu	A->G	-	rbsnp10020928069	T	C
chr1	2118967	polyAG	Alu	A->G	+	rbsnp1002118967	A	G
chr10	21866724	polyAG	Alu	A->G	+	rbsnp10021866724	A	G
chr10	22029406	polyAG	Alu	A->G	+	rbsnp10022029406	A	G
chr1	2272801	polyAG	Alu	A->G	+	rbsnp1002272801	A	G
chr1	2273840	polyGA	Alu	A->G	+	rbsnp1002273840	G	A
chr10	22820957	polyAG	Alu	A->G	-	rbsnp10022820957	T	C
chr10	22824382	polyAG	Alu	A->G	-	rbsnp10022824382	T	C
chr10	22847768	polyAG	Alu	A->G	+	rbsnp10022847768	A	G
chr10	22852884	polyAG	Alu	A->G	+	rbsnp10022852884	A	G
chr10	22883590	polyAG	Alu	A->G	+	rbsnp10022883590	A	G
chr1	2289999	polyAG	Alu	A->G	+	rbsnp1002289999	A	G
chr10	22936038	polyAG	Alu	A->G	+	rbsnp10022936038	A	G
chr10	22950177	polyAG	Alu	A->G	+	rbsnp10022950177	A	G
chr10	22960428	polyAG	Alu	A->G	+	rbsnp10022960428	A	G
chr10	22986590	polyGA	Alu	A->G	+	rbsnp10022986590	G	A
chr10	23182985	polyAG	Alu	A->G	+	rbsnp10023182985	A	G
chr10	23186219	polyAG	Alu	A->G	+	rbsnp10023186219	A	G
chr10	23365859	polyAG	Alu	A->G	-	rbsnp10023365859	T	C
chr10	23367211	polyAG	Alu	A->G	-	rbsnp10023367211	T	C
chr10	23399253	polyAG	Alu	A->G	-	rbsnp10023399253	T	C
chr10	23414704	polyAG	Alu	A->G	-	rbsnp10023414704	T	C
chr10	23416120	polyAG	Alu	A->G	-	rbsnp10023416120	T	C
chr10	23417049	polyAG	Alu	A->G	-	rbsnp10023417049	T	C
chr10	24185975	polyAG	Alu	A->G	+	rbsnp10024185975	A	G
chr10	25449436	polyAG	Alu	A->G	-	rbsnp10025449436	T	C
chr1	2548867	polyAG	Alu	A->G	-	rbsnp1002548867	T	C
chr10	25535610	polyAG	Alu	A->G	-	rbsnp10025535610	T	C
chr10	25537937	polyAG	Alu	A->G	-	rbsnp10025537937	T	C
chr10	25589244	polyAG	Alu	A->G	-	rbsnp10025589244	T	C
chr10	25597597	polyAG	Alu	A->G	-	rbsnp10025597597	T	C
chr10	25673058	polyGA	Alu	A->G	-	rbsnp10025673058	C	T
chr10	25691332	polyAG	Alu	A->G	-	rbsnp10025691332	T	C
chr10	25951426	polyAG	Alu	A->G	-	rbsnp10025951426	T	C
chr10	26031098	polyAG	Alu	A->G	+	rbsnp10026031098	A	G
chr10	26198412	polyAG	Alu	A->G	+	rbsnp10026198412	A	G
chr10	26717641	polyAG	Alu	A->G	-	rbsnp10026717641	T	C
chr10	26723901	polyAG	Alu	A->G	-	rbsnp10026723901	T	C
chr10	26735208	polyAG	Alu	A->G	-	rbsnp10026735208	T	C
chr10	26762786	polyGA	Alu	A->G	-	rbsnp10026762786	C	T
chr10	26966223	polyAG	Alu	A->G	+	rbsnp10026966223	A	G
chr10	27092662	polyAG	Alu	A->G	-	rbsnp10027092662	T	C
chr10	27248428	polyAG	Alu	A->G	-	rbsnp10027248428	T	C
chr10	27268405	polyAG	Alu	A->G	-	rbsnp10027268405	T	C
chr10	27269778	polyAG	Alu	A->G	-	rbsnp10027269778	T	C
chr10	27282791	polyGA	Alu	A->G	-	rbsnp10027282791	C	T
chr10	27300893	polyAG	Alu	A->G	+	rbsnp10027300893	A	G
chr10	27327323	polyAG	Alu	A->G	+	rbsnp10027327323	A	G
chr10	27354582	polyAG	Alu	A->G	+	rbsnp10027354582	A	G
chr10	27423738	polyAG	Alu	A->G	+	rbsnp10027423738	A	G
chr10	27442444	polyAG	Alu	A->G	+	rbsnp10027442444	A	G
chr10	27443100	polyAG	Alu	A->G	+	rbsnp10027443100	A	G
chr10	27450457	polyAG	Alu	A->G	+	rbsnp10027450457	A	G
chr10	27455502	polyAG	Alu	A->G	+	rbsnp10027455502	A	G
chr10	27455999	polyAG	Alu	A->G	+	rbsnp10027455999	A	G
chr10	27456842	polyAG	Alu	A->G	+	rbsnp10027456842	A	G
chr10	27563764	polyAG	Alu	A->G	+	rbsnp10027563764	A	G
chr10	27615363	polyAG	Alu	A->G	+	rbsnp10027615363	A	G
chr10	27644685	polyAG	Alu	A->G	+	rbsnp10027644685	A	G
chr10	27650704	polyAG	Alu	A->G	+	rbsnp10027650704	A	G
chr10	27657779	polyAG	Alu	A->G	+	rbsnp10027657779	A	G
chr10	27657825	polyAG	Alu	A->G	+	rbsnp10027657825	A	G
chr10	27664332	polyAG	Alu	A->G	+	rbsnp10027664332	A	G
chr10	27665552	polyAG	Alu	A->G	+	rbsnp10027665552	A	G
chr10	27670149	polyAG	Alu	A->G	+	rbsnp10027670149	A	G
chr10	27670511	polyGA	Alu	A->G	+	rbsnp10027670511	G	A
chr10	27670537	polyAG	Alu	A->G	+	rbsnp10027670537	A	G
chr10	27671194	polyAG	Alu	A->G	+	rbsnp10027671194	A	G
chr10	27678329	polyAG	Alu	A->G	+	rbsnp10027678329	A	G
chr10	27692117	polyAG	Alu	A->G	+	rbsnp10027692117	A	G
chr10	27727602	polyGA	Alu	A->G	+	rbsnp10027727602	G	A
chr10	27735426	polyAG	Alu	A->G	+	rbsnp10027735426	A	G
chr10	27872805	polyAG	Alu	A->G	-	rbsnp10027872805	T	C
chr10	27873104	polyAG	Alu	A->G	-	rbsnp10027873104	T	C
chr10	27900025	polyGA	Alu	A->G	-	rbsnp10027900025	C	T
chr10	27905079	polyAG	Alu	A->G	-	rbsnp10027905079	T	C
chr10	27916776	polyAG	Alu	A->G	+	rbsnp10027916776	A	G
chr10	27931090	polyGA	Alu	A->G	+	rbsnp10027931090	G	A
chr10	27951134	polyAG	Alu	A->G	-	rbsnp10027951134	T	C
chr10	27959361	polyAG	Alu	A->G	-	rbsnp10027959361	T	C
chr10	27979651	polyAG	Alu	A->G	-	rbsnp10027979651	T	C
chr10	27979704	polyAG	Alu	A->G	-	rbsnp10027979704	T	C
chr10	27997263	polyAG	Alu	A->G	-	rbsnp10027997263	T	C
chr10	27999717	polyAG	Alu	A->G	-	rbsnp10027999717	T	C
chr10	28061667	polyAG	Alu	A->G	-	rbsnp10028061667	T	C
chr10	28102503	polyAG	Alu	A->G	-	rbsnp10028102503	T	C
chr10	28294985	polyAG	Alu	A->G	-	rbsnp10028294985	T	C
chr10	28295092	polyAG	Alu	A->G	-	rbsnp10028295092	T	C
chr10	28315587	polyAG	Alu	A->G	-	rbsnp10028315587	T	C
chr10	28354794	polyAG	Alu	A->G	-	rbsnp10028354794	T	C
chr10	28467247	polyAG	Alu	A->G	-	rbsnp10028467247	T	C
chr10	28570818	polyGA	Alu	A->G	-	rbsnp10028570818	C	T
chr10	28573229	polyGA	Alu	A->G	-	rbsnp10028573229	C	T
chr10	28613137	polyAG	Alu	A->G	-	rbsnp10028613137	T	C
chr10	28617632	polyAG	Alu	A->G	-	rbsnp10028617632	T	C
chr10	28624127	polyAG	Alu	A->G	-	rbsnp10028624127	T	C
chr10	28632539	polyAG	Alu	A->G	-	rbsnp10028632539	T	C
chr10	28639926	polyAG	Alu	A->G	-	rbsnp10028639926	T	C
chr10	28659270	polyAG	Alu	A->G	-	rbsnp10028659270	T	C
chr10	28661300	polyAG	Alu	A->G	-	rbsnp10028661300	T	C
chr10	28675081	polyAG	Alu	A->G	-	rbsnp10028675081	T	C
chr10	28803966	polyAG	Alu	A->G	+	rbsnp10028803966	A	G
chr10	28805460	polyAG	Alu	A->G	+	rbsnp10028805460	A	G
chr10	28823450	polyAG	Alu	A->G	+	rbsnp10028823450	A	G
chr10	28853236	polyAG	Alu	A->G	+	rbsnp10028853236	A	G
chr10	28853273	polyAG	Alu	A->G	+	rbsnp10028853273	A	G
chr10	28886403	polyGA	Alu	A->G	-	rbsnp10028886403	C	T
chr10	28995718	polyAG	Alu	A->G	-	rbsnp10028995718	T	C
chr10	29026871	polyGA	Alu	A->G	-	rbsnp10029026871	C	T
chr10	29029662	polyGA	Alu	A->G	+	rbsnp10029029662	G	A
chr1	2903455	polyAG	Alu	A->G	+	rbsnp1002903455	A	G
chr10	29045053	polyAG	Alu	A->G	-	rbsnp10029045053	T	C
chr10	29046283	polyAG	Alu	A->G	-	rbsnp10029046283	T	C
chr10	29055835	polyAG	Alu	A->G	-	rbsnp10029055835	T	C
chr10	29060222	polyAG	Alu	A->G	-	rbsnp10029060222	T	C
chr10	29190895	polyAG	Alu	A->G	+	rbsnp10029190895	A	G
chr10	29191788	polyAG	Alu	A->G	+	rbsnp10029191788	A	G
chr10	29193521	polyGA	Alu	A->G	+	rbsnp10029193521	G	A
chr10	29287951	polyAG	Alu	A->G	-	rbsnp10029287951	T	C
chr10	29301726	polyGA	Alu	A->G	-	rbsnp10029301726	C	T
chr10	29372810	polyAG	Alu	A->G	-	rbsnp10029372810	T	C
chr10	29407448	polyGA	Alu	A->G	+	rbsnp10029407448	G	A
chr10	29410708	polyAG	Alu	A->G	+	rbsnp10029410708	A	G
chr10	29411930	polyAG	Alu	A->G	+	rbsnp10029411930	A	G
chr10	29426941	polyAG	Alu	A->G	+	rbsnp10029426941	A	G
chr10	29443025	polyAG	Alu	A->G	+	rbsnp10029443025	A	G
chr10	29519721	polyAG	Alu	A->G	+	rbsnp10029519721	A	G
chr10	29626584	polyGA	Alu	A->G	-	rbsnp10029626584	C	T
chr10	29656549	polyGA	Alu	A->G	-	rbsnp10029656549	C	T
chr10	29661573	polyAG	Alu	A->G	-	rbsnp10029661573	T	C
chr10	29670185	polyAG	Alu	A->G	-	rbsnp10029670185	T	C
chr10	29690964	polyAG	Alu	A->G	+	rbsnp10029690964	A	G
chr10	29693503	polyAG	Alu	A->G	+	rbsnp10029693503	A	G
chr10	29714594	polyGA	Alu	A->G	+	rbsnp10029714594	G	A
chr10	29714739	polyGA	Alu	A->G	+	rbsnp10029714739	G	A
chr10	29718405	polyGA	Alu	A->G	+	rbsnp10029718405	G	A
chr10	29724149	polyGA	Alu	A->G	+	rbsnp10029724149	G	A
chr10	29725859	polyAG	Alu	A->G	+	rbsnp10029725859	A	G
chr10	29778395	polyAG	Alu	A->G	+	rbsnp10029778395	A	G
chr10	29782806	polyAG	Alu	A->G	+	rbsnp10029782806	A	G
chr10	29786634	polyGA	Alu	A->G	+	rbsnp10029786634	G	A
chr10	29788651	polyAG	Alu	A->G	+	rbsnp10029788651	A	G
chr10	29788725	polyAG	Alu	A->G	+	rbsnp10029788725	A	G
chr10	29814496	polyAG	Alu	A->G	+	rbsnp10029814496	A	G
chr10	29814514	polyAG	Alu	A->G	+	rbsnp10029814514	A	G
chr10	29820703	polyAG	Alu	A->G	+	rbsnp10029820703	A	G
chr1	2982117	polyAG	Alu	A->G	+	rbsnp1002982117	A	G
chr10	29832015	polyAG	Alu	A->G	+	rbsnp10029832015	A	G
chr10	29837240	polyAG	Alu	A->G	+	rbsnp10029837240	A	G
chr10	29910631	polyAG	Alu	A->G	+	rbsnp10029910631	A	G
chr10	29911887	polyGA	Alu	A->G	+	rbsnp10029911887	G	A
chr10	29921752	polyAG	Alu	A->G	+	rbsnp10029921752	A	G
chr10	29968546	polyAG	Alu	A->G	+	rbsnp10029968546	A	G
chr10	30031106	polyAG	Alu	A->G	-	rbsnp10030031106	T	C
chr10	30048380	polyAG	Alu	A->G	-	rbsnp10030048380	T	C
chr10	30096799	polyAG	Alu	A->G	-	rbsnp10030096799	T	C
chr10	30108017	polyAG	Alu	A->G	-	rbsnp10030108017	T	C
chr10	30130310	polyAG	Alu	A->G	-	rbsnp10030130310	T	C
chr10	30132524	polyAG	Alu	A->G	-	rbsnp10030132524	T	C
chr10	30144187	polyAG	Alu	A->G	-	rbsnp10030144187	T	C
chr10	30144189	polyAG	Alu	A->G	-	rbsnp10030144189	T	C
chr10	30186496	polyAG	Alu	A->G	-	rbsnp10030186496	T	C
chr10	30189455	polyAG	Alu	A->G	-	rbsnp10030189455	T	C
chr10	30455189	polyAG	Alu	A->G	+	rbsnp10030455189	A	G
chr10	30474465	polyGA	Alu	A->G	-	rbsnp10030474465	C	T
chr10	30489551	polyGA	Alu	A->G	+	rbsnp10030489551	G	A
chr10	30506218	polyAG	Alu	A->G	-	rbsnp10030506218	T	C
chr10	30584772	polyAG	Alu	A->G	-	rbsnp10030584772	T	C
chr10	30585424	polyAG	Alu	A->G	-	rbsnp10030585424	T	C
chr1	3072495	polyAG	Alu	A->G	+	rbsnp1003072495	A	G
chr10	30756421	polyAG	Alu	A->G	-	rbsnp10030756421	T	C
chr10	30827106	polyAG	Alu	A->G	-	rbsnp10030827106	T	C
chr10	30830636	polyAG	Alu	A->G	-	rbsnp10030830636	T	C
chr10	30836637	polyAG	Alu	A->G	-	rbsnp10030836637	T	C
chr10	30887231	polyAG	Alu	A->G	+	rbsnp10030887231	A	G
chr10	30964855	polyAG	Alu	A->G	-	rbsnp10030964855	T	C
chr10	31040090	polyAG	Alu	A->G	-	rbsnp10031040090	T	C
chr10	31044250	polyAG	Alu	A->G	-	rbsnp10031044250	T	C
chr10	31080897	polyAG	Alu	A->G	-	rbsnp10031080897	T	C
chr10	31105744	polyAG	Alu	A->G	-	rbsnp10031105744	T	C
chr10	31111081	polyAG	Alu	A->G	-	rbsnp10031111081	T	C
chr1	3116857	polyGA	Alu	A->G	+	rbsnp1003116857	G	A
chr10	31210724	polyAG	Alu	A->G	+	rbsnp10031210724	A	G
chr10	31259449	polyAG	Alu	A->G	+	rbsnp10031259449	A	G
chr10	31375304	polyAG	Alu	A->G	+	rbsnp10031375304	A	G
chr10	31698789	polyAG	Alu	A->G	-	rbsnp10031698789	T	C
chr10	31718685	polyAG	Alu	A->G	-	rbsnp10031718685	T	C
chr10	31839001	polyAG	Alu	A->G	+	rbsnp10031839001	A	G
chr10	31839018	polyAG	Alu	A->G	+	rbsnp10031839018	A	G
chr10	31855738	polyAG	Alu	A->G	+	rbsnp10031855738	A	G
chr10	31864933	polyAG	Alu	A->G	+	rbsnp10031864933	A	G
chr10	31866645	polyAG	Alu	A->G	+	rbsnp10031866645	A	G
chr10	31868023	polyAG	Alu	A->G	+	rbsnp10031868023	A	G
chr1	3196129	polyAG	Alu	A->G	+	rbsnp1003196129	A	G
chr1	3197258	polyAG	Alu	A->G	+	rbsnp1003197258	A	G
chr1	3199977	polyAG	Alu	A->G	+	rbsnp1003199977	A	G
chr1	3203256	polyAG	Alu	A->G	+	rbsnp1003203256	A	G
chr10	32068152	polyAG	Alu	A->G	+	rbsnp10032068152	A	G
chr10	32185756	polyGA	Alu	A->G	-	rbsnp10032185756	C	T
chr10	32186983	polyAG	Alu	A->G	-	rbsnp10032186983	T	C
chr10	32219205	polyAG	Alu	A->G	-	rbsnp10032219205	T	C
chr10	32226502	polyAG	Alu	A->G	-	rbsnp10032226502	T	C
chr10	32258309	polyAG	Alu	A->G	-	rbsnp10032258309	T	C
chr10	32263984	polyGA	Alu	A->G	-	rbsnp10032263984	C	T
chr10	32265534	polyAG	Alu	A->G	-	rbsnp10032265534	T	C
chr10	32350823	polyAG	Alu	A->G	-	rbsnp10032350823	T	C
chr1	3235315	polyAG	Alu	A->G	-	rbsnp1003235315	T	C
chr1	3235472	polyAG	Alu	A->G	-	rbsnp1003235472	T	C
chr10	32355708	polyAG	Alu	A->G	-	rbsnp10032355708	T	C
chr10	32362155	polyAG	Alu	A->G	-	rbsnp10032362155	T	C
chr10	32362207	polyGA	Alu	A->G	-	rbsnp10032362207	C	T
chr10	32362210	polyAG	Alu	A->G	-	rbsnp10032362210	T	C
chr10	32388864	polyAG	Alu	A->G	+	rbsnp10032388864	A	G
chr10	32407926	polyAG	Alu	A->G	-	rbsnp10032407926	T	C
chr10	32420847	polyAG	Alu	A->G	-	rbsnp10032420847	T	C
chr10	32640222	polyAG	Alu	A->G	+	rbsnp10032640222	A	G
chr10	32640345	polyAG	Alu	A->G	+	rbsnp10032640345	A	G
chr10	32641607	polyAG	Alu	A->G	+	rbsnp10032641607	A	G
chr10	32642130	polyAG	Alu	A->G	+	rbsnp10032642130	A	G
chr10	32668443	polyAG	Alu	A->G	-	rbsnp10032668443	T	C
chr1	3273723	polyAG	Alu	A->G	+	rbsnp1003273723	A	G
chr1	3273829	polyGA	Alu	A->G	+	rbsnp1003273829	G	A
chr1	3281005	polyGA	Alu	A->G	+	rbsnp1003281005	G	A
chr1	3282628	polyGA	Alu	A->G	+	rbsnp1003282628	G	A
chr10	32864378	polyAG	Alu	A->G	+	rbsnp10032864378	A	G
chr10	33026619	polyGA	Alu	A->G	-	rbsnp10033026619	C	T
chr10	33090042	polyAG	Alu	A->G	-	rbsnp10033090042	T	C
chr10	33186337	polyAG	Alu	A->G	+	rbsnp10033186337	A	G
chr10	33498777	polyAG	Alu	A->G	-	rbsnp10033498777	T	C
chr10	33499252	polyGA	Alu	A->G	-	rbsnp10033499252	C	T
chr10	33583528	polyAG	Alu	A->G	-	rbsnp10033583528	T	C
chr1	3367550	polyAG	Alu	A->G	-	rbsnp1003367550	T	C
chr10	33727509	polyAG	Alu	A->G	-	rbsnp10033727509	T	C
chr10	33728653	polyAG	Alu	A->G	-	rbsnp10033728653	T	C
chr10	33764510	polyAG	Alu	A->G	-	rbsnp10033764510	T	C
chr10	33782572	polyAG	Alu	A->G	-	rbsnp10033782572	T	C
chr1	3386206	polyAG	Alu	A->G	-	rbsnp1003386206	T	C
chr10	34032623	polyAG	Alu	A->G	-	rbsnp10034032623	T	C
chr10	34421619	polyAG	Alu	A->G	+	rbsnp10034421619	A	G
chr10	34427796	polyGA	Alu	A->G	+	rbsnp10034427796	G	A
chr10	34541612	polyAG	Alu	A->G	+	rbsnp10034541612	A	G
chr10	34595395	polyAG	Alu	A->G	+	rbsnp10034595395	A	G
chr10	34615031	polyAG	Alu	A->G	+	rbsnp10034615031	A	G
chr1	3535759	polyAG	Alu	A->G	-	rbsnp1003535759	T	C
chr1	3537857	polyAG	Alu	A->G	-	rbsnp1003537857	T	C
chr10	35430100	polyAG	Alu	A->G	+	rbsnp10035430100	A	G
chr10	35440351	polyAG	Alu	A->G	+	rbsnp10035440351	A	G
chr1	3546779	polyAG	Alu	A->G	+	rbsnp1003546779	A	G
chr10	35535966	polyGA	Alu	A->G	+	rbsnp10035535966	G	A
chr10	35589790	polyAG	Alu	A->G	+	rbsnp10035589790	A	G
chr1	3565981	polyGA	Alu	A->G	-	rbsnp1003565981	C	T
chr10	35798543	polyAG	Alu	A->G	-	rbsnp10035798543	T	C
chr10	35937266	polyAG	Alu	A->G	-	rbsnp10035937266	T	C
chr10	35943598	polyAG	Alu	A->G	-	rbsnp10035943598	T	C
chr10	35952507	polyAG	Alu	A->G	-	rbsnp10035952507	T	C
chr10	35958727	polyAG	Alu	A->G	-	rbsnp10035958727	T	C
chr10	35959297	polyAG	Alu	A->G	-	rbsnp10035959297	T	C
chr10	36040495	polyAG	Alu	A->G	+	rbsnp10036040495	A	G
chr1	3615689	polyAG	Alu	A->G	-	rbsnp1003615689	T	C
chr1	3618378	polyAG	Alu	A->G	-	rbsnp1003618378	T	C
chr10	36187663	polyAG	Alu	A->G	+	rbsnp10036187663	A	G
chr1	3619022	polyGA	Alu	A->G	-	rbsnp1003619022	C	T
chr10	36192990	polyGA	Alu	A->G	+	rbsnp10036192990	G	A
chr1	3620032	polyAG	Alu	A->G	-	rbsnp1003620032	T	C
chr1	3620621	polyGA	Alu	A->G	-	rbsnp1003620621	C	T
chr10	36219074	polyGA	Alu	A->G	+	rbsnp10036219074	G	A
chr10	36230631	polyAG	Alu	A->G	+	rbsnp10036230631	A	G
chr10	36234479	polyAG	Alu	A->G	+	rbsnp10036234479	A	G
chr10	36241261	polyAG	Alu	A->G	+	rbsnp10036241261	A	G
chr10	36242557	polyGA	Alu	A->G	+	rbsnp10036242557	G	A
chr10	36248191	polyAG	Alu	A->G	+	rbsnp10036248191	A	G
chr10	36249633	polyAG	Alu	A->G	+	rbsnp10036249633	A	G
chr10	36253712	polyAG	Alu	A->G	+	rbsnp10036253712	A	G
chr10	36262878	polyAG	Alu	A->G	+	rbsnp10036262878	A	G
chr10	36262916	polyGA	Alu	A->G	+	rbsnp10036262916	G	A
chr1	3629898	polyGA	Alu	A->G	-	rbsnp1003629898	C	T
chr1	3630520	polyGA	Alu	A->G	-	rbsnp1003630520	C	T
chr10	36333962	polyAG	Alu	A->G	-	rbsnp10036333962	T	C
chr10	36339726	polyAG	Alu	A->G	+	rbsnp10036339726	A	G
chr10	36350735	polyGA	Alu	A->G	+	rbsnp10036350735	G	A
chr10	36423510	polyAG	Alu	A->G	-	rbsnp10036423510	T	C
chr10	36451445	polyAG	Alu	A->G	-	rbsnp10036451445	T	C
chr10	36594606	polyAG	Alu	A->G	-	rbsnp10036594606	T	C
chr10	36597952	polyAG	Alu	A->G	-	rbsnp10036597952	T	C
chr10	36608719	polyGA	Alu	A->G	-	rbsnp10036608719	C	T
chr10	36610962	polyAG	Alu	A->G	-	rbsnp10036610962	T	C
chr10	36621163	polyAG	Alu	A->G	-	rbsnp10036621163	T	C
chr10	36638957	polyAG	Alu	A->G	-	rbsnp10036638957	T	C
chr10	36674429	polyAG	Alu	A->G	-	rbsnp10036674429	T	C
chr10	36793580	polyAG	Alu	A->G	-	rbsnp10036793580	T	C
chr10	36807406	polyAG	Alu	A->G	+	rbsnp10036807406	A	G
chr10	36812050	polyAG	Alu	A->G	+	rbsnp10036812050	A	G
chr10	36831906	polyAG	Alu	A->G	+	rbsnp10036831906	A	G
chr10	36849572	polyAG	Alu	A->G	+	rbsnp10036849572	A	G
chr10	36849590	polyAG	Alu	A->G	+	rbsnp10036849590	A	G
chr10	36870066	polyAG	Alu	A->G	+	rbsnp10036870066	A	G
chr10	37043773	polyAG	Alu	A->G	-	rbsnp10037043773	T	C
chr1	3704676	polyAG	Alu	A->G	+	rbsnp1003704676	A	G
chr10	37124547	polyGA	Alu	A->G	+	rbsnp10037124547	G	A
chr10	37138690	polyAG	Alu	A->G	+	rbsnp10037138690	A	G
chr10	37150961	polyAG	Alu	A->G	+	rbsnp10037150961	A	G
chr10	37170440	polyGA	Alu	A->G	+	rbsnp10037170440	G	A
chr10	37172450	polyAG	Alu	A->G	+	rbsnp10037172450	A	G
chr1	3717409	polyAG	Alu	A->G	+	rbsnp1003717409	A	G
chr10	37192267	polyAG	Alu	A->G	+	rbsnp10037192267	A	G
chr10	37200312	polyAG	Alu	A->G	+	rbsnp10037200312	A	G
chr10	37201695	polyAG	Alu	A->G	-	rbsnp10037201695	T	C
chr10	37203463	polyAG	Alu	A->G	+	rbsnp10037203463	A	G
chr10	37204419	polyAG	Alu	A->G	-	rbsnp10037204419	T	C
chr10	37208884	polyAG	Alu	A->G	+	rbsnp10037208884	A	G
chr10	37209343	polyAG	Alu	A->G	-	rbsnp10037209343	T	C
chr10	37212771	polyAG	Alu	A->G	-	rbsnp10037212771	T	C
chr10	37222732	polyGA	Alu	A->G	-	rbsnp10037222732	C	T
chr10	37235100	polyAG	Alu	A->G	+	rbsnp10037235100	A	G
chr10	37236522	polyAG	Alu	A->G	+	rbsnp10037236522	A	G
chr10	37241104	polyGA	Alu	A->G	+	rbsnp10037241104	G	A
chr1	3725954	polyGA	Alu	A->G	+	rbsnp1003725954	G	A
chr1	3725963	polyGA	Alu	A->G	+	rbsnp1003725963	G	A
chr10	37261546	polyAG	Alu	A->G	+	rbsnp10037261546	A	G
chr10	37280071	polyAG	Alu	A->G	-	rbsnp10037280071	T	C
chr10	37283177	polyAG	Alu	A->G	-	rbsnp10037283177	T	C
chr10	37310224	polyAG	Alu	A->G	-	rbsnp10037310224	T	C
chr10	37343497	polyAG	Alu	A->G	-	rbsnp10037343497	T	C
chr10	37354881	polyAG	Alu	A->G	-	rbsnp10037354881	T	C
chr1	3759083	polyAG	Alu	A->G	-	rbsnp1003759083	T	C
chr1	3759762	polyAG	Alu	A->G	-	rbsnp1003759762	T	C
chr1	3762587	polyAG	Alu	A->G	-	rbsnp1003762587	T	C
chr1	3769336	polyAG	Alu	A->G	-	rbsnp1003769336	T	C
chr1	3811318	polyAG	Alu	A->G	-	rbsnp1003811318	T	C
chr10	38143304	polyAG	Alu	A->G	-	rbsnp10038143304	T	C
chr10	38156074	polyAG	Alu	A->G	-	rbsnp10038156074	T	C
chr10	38210321	polyAG	Alu	A->G	-	rbsnp10038210321	T	C
chr10	38217947	polyAG	Alu	A->G	-	rbsnp10038217947	T	C
chr10	38250111	polyAG	Alu	A->G	-	rbsnp10038250111	T	C
chr10	38260657	polyAG	Alu	A->G	-	rbsnp10038260657	T	C
chr10	38273331	polyAG	Alu	A->G	-	rbsnp10038273331	T	C
chr10	38273352	polyAG	Alu	A->G	-	rbsnp10038273352	T	C
chr10	38297882	polyAG	Alu	A->G	-	rbsnp10038297882	T	C
chr10	38301486	polyAG	Alu	A->G	-	rbsnp10038301486	T	C
chr10	38311816	polyAG	Alu	A->G	-	rbsnp10038311816	T	C
chr10	38322165	polyGA	Alu	A->G	-	rbsnp10038322165	C	T
chr10	38431112	polyGA	Alu	A->G	-	rbsnp10038431112	C	T
chr10	38474348	polyAG	Alu	A->G	+	rbsnp10038474348	A	G
chr10	38483074	polyAG	Alu	A->G	+	rbsnp10038483074	A	G
chr10	38487163	polyGA	Alu	A->G	+	rbsnp10038487163	G	A
chr10	38848897	polyAG	Alu	A->G	-	rbsnp10038848897	T	C
chr10	38867416	polyAG	Alu	A->G	-	rbsnp10038867416	T	C
chr10	38874488	polyAG	Alu	A->G	-	rbsnp10038874488	T	C
chr10	38883283	polyAG	Alu	A->G	-	rbsnp10038883283	T	C
chr10	38883406	polyAG	Alu	A->G	-	rbsnp10038883406	T	C
chr1	3889251	polyGA	Alu	A->G	-	rbsnp1003889251	C	T
chr1	3889256	polyAG	Alu	A->G	-	rbsnp1003889256	T	C
chr1	3891400	polyAG	Alu	A->G	-	rbsnp1003891400	T	C
chr1	3903599	polyAG	Alu	A->G	-	rbsnp1003903599	T	C
chr10	39073015	polyAG	Alu	A->G	+	rbsnp10039073015	A	G
chr10	39086353	polyGA	Alu	A->G	+	rbsnp10039086353	G	A
chr10	39209548	polyAG	Alu	A->G	-	rbsnp10039209548	T	C
chr10	39263602	polyAG	Alu	A->G	+	rbsnp10039263602	A	G
chr10	39299151	polyAG	Alu	A->G	-	rbsnp10039299151	T	C
chr10	39304325	polyAG	Alu	A->G	+	rbsnp10039304325	A	G
chr10	39316435	polyGA	Alu	A->G	+	rbsnp10039316435	G	A
chr10	39323813	polyAG	Alu	A->G	+	rbsnp10039323813	A	G
chr1	4059821	polyAG	Alu	A->G	-	rbsnp1004059821	T	C
chr1	4060192	polyAG	Alu	A->G	-	rbsnp1004060192	T	C
chr10	40935497	polyAG	Alu	A->G	-	rbsnp10040935497	T	C
chr10	41274286	polyAG	Alu	A->G	-	rbsnp10041274286	T	C
chr10	41577719	polyAG	Alu	A->G	+	rbsnp10041577719	A	G
chr10	41746436	polyAG	Alu	A->G	+	rbsnp10041746436	A	G
chr1	4176661	polyGA	Alu	A->G	-	rbsnp1004176661	C	T
chr10	41788393	polyAG	Alu	A->G	+	rbsnp10041788393	A	G
chr10	41788438	polyGA	Alu	A->G	+	rbsnp10041788438	G	A
chr10	41921743	polyAG	Alu	A->G	+	rbsnp10041921743	A	G
chr10	42087533	polyAG	Alu	A->G	+	rbsnp10042087533	A	G
chr10	42089299	polyGA	Alu	A->G	+	rbsnp10042089299	G	A
chr10	42136695	polyAG	Alu	A->G	+	rbsnp10042136695	A	G
chr10	42147499	polyAG	Alu	A->G	+	rbsnp10042147499	A	G
chr10	42850048	polyAG	Alu	A->G	-	rbsnp10042850048	T	C
chr10	42870437	polyAG	Alu	A->G	-	rbsnp10042870437	T	C
chr1	4294682	polyAG	Alu	A->G	-	rbsnp1004294682	T	C
chr10	42971990	polyAG	Alu	A->G	-	rbsnp10042971990	T	C
chr10	43097598	polyAG	Alu	A->G	-	rbsnp10043097598	T	C
chr10	43136216	polyAG	Alu	A->G	-	rbsnp10043136216	T	C
chr1	4334024	polyGA	Alu	A->G	-	rbsnp1004334024	C	T
chr10	43533093	polyAG	Alu	A->G	+	rbsnp10043533093	A	G
chr10	43533258	polyGA	Alu	A->G	+	rbsnp10043533258	G	A
chr10	43689559	polyGA	Alu	A->G	-	rbsnp10043689559	C	T
chr10	43711527	polyAG	Alu	A->G	-	rbsnp10043711527	T	C
chr1	4384379	polyAG	Alu	A->G	-	rbsnp1004384379	T	C
chr1	4384983	polyAG	Alu	A->G	-	rbsnp1004384983	T	C
chr1	4385015	polyAG	Alu	A->G	-	rbsnp1004385015	T	C
chr1	4391558	polyAG	Alu	A->G	-	rbsnp1004391558	T	C
chr1	4492150	polyAG	Alu	A->G	+	rbsnp1004492150	A	G
chr1	4492400	polyAG	Alu	A->G	+	rbsnp1004492400	A	G
chr1	4492442	polyAG	Alu	A->G	+	rbsnp1004492442	A	G
chr1	4493356	polyAG	Alu	A->G	-	rbsnp1004493356	T	C
chr10	45200094	polyAG	Alu	A->G	+	rbsnp10045200094	A	G
chr10	45204557	polyAG	Alu	A->G	+	rbsnp10045204557	A	G
chr10	45207351	polyAG	Alu	A->G	+	rbsnp10045207351	A	G
chr10	45207383	polyAG	Alu	A->G	+	rbsnp10045207383	A	G
chr10	45371401	polyAG	Alu	A->G	+	rbsnp10045371401	A	G
chr1	4564956	polyAG	Alu	A->G	+	rbsnp1004564956	A	G
chr1	4584337	polyAG	Alu	A->G	+	rbsnp1004584337	A	G
chr1	4627070	polyAG	Alu	A->G	-	rbsnp1004627070	T	C
chr1	4627117	polyAG	Alu	A->G	-	rbsnp1004627117	T	C
chr1	4629779	polyGA	Alu	A->G	-	rbsnp1004629779	C	T
chr1	4641252	polyAG	Alu	A->G	+	rbsnp1004641252	A	G
chr1	4643910	polyAG	Alu	A->G	+	rbsnp1004643910	A	G
chr1	4677980	polyGA	Alu	A->G	-	rbsnp1004677980	C	T
chr10	46856747	polyAG	Alu	A->G	-	rbsnp10046856747	T	C
chr10	46903215	polyGA	Alu	A->G	-	rbsnp10046903215	C	T
chr10	47011118	polyGA	Alu	A->G	-	rbsnp10047011118	C	T
chr10	47029461	polyAG	Alu	A->G	-	rbsnp10047029461	T	C
chr10	47032745	polyAG	Alu	A->G	-	rbsnp10047032745	T	C
chr10	47044083	polyAG	Alu	A->G	-	rbsnp10047044083	T	C
chr1	4709773	polyAG	Alu	A->G	-	rbsnp1004709773	T	C
chr1	4716705	polyAG	Alu	A->G	-	rbsnp1004716705	T	C
chr10	47295096	polyAG	Alu	A->G	+	rbsnp10047295096	A	G
chr1	4733489	polyAG	Alu	A->G	-	rbsnp1004733489	T	C
chr1	4735597	polyAG	Alu	A->G	-	rbsnp1004735597	T	C
chr10	47360223	polyAG	Alu	A->G	+	rbsnp10047360223	A	G
chr10	47372165	polyAG	Alu	A->G	+	rbsnp10047372165	A	G
chr10	47374484	polyGA	Alu	A->G	+	rbsnp10047374484	G	A
chr10	47395140	polyAG	Alu	A->G	+	rbsnp10047395140	A	G
chr1	4740400	polyAG	Alu	A->G	-	rbsnp1004740400	T	C
chr1	4740409	polyAG	Alu	A->G	-	rbsnp1004740409	T	C
chr10	47405644	polyAG	Alu	A->G	+	rbsnp10047405644	A	G
chr10	47435966	polyAG	Alu	A->G	+	rbsnp10047435966	A	G
chr1	4744215	polyAG	Alu	A->G	-	rbsnp1004744215	T	C
chr10	47465000	polyGA	Alu	A->G	+	rbsnp10047465000	G	A
chr10	47576035	polyAG	Alu	A->G	+	rbsnp10047576035	A	G
chr1	4765060	polyAG	Alu	A->G	-	rbsnp1004765060	T	C
chr1	4765080	polyAG	Alu	A->G	-	rbsnp1004765080	T	C
chr10	47749358	polyAG	Alu	A->G	+	rbsnp10047749358	A	G
chr1	4791480	polyAG	Alu	A->G	-	rbsnp1004791480	T	C
chr1	4792298	polyGA	Alu	A->G	-	rbsnp1004792298	C	T
chr1	4797787	polyAG	Alu	A->G	-	rbsnp1004797787	T	C
chr10	48026923	polyAG	Alu	A->G	+	rbsnp10048026923	A	G
chr1	4804623	polyAG	Alu	A->G	-	rbsnp1004804623	T	C
chr10	48152071	polyAG	Alu	A->G	+	rbsnp10048152071	A	G
chr10	48156475	polyAG	Alu	A->G	+	rbsnp10048156475	A	G
chr10	48220609	polyAG	Alu	A->G	+	rbsnp10048220609	A	G
chr10	48228761	polyAG	Alu	A->G	+	rbsnp10048228761	A	G
chr10	48241876	polyAG	Alu	A->G	+	rbsnp10048241876	A	G
chr1	4827744	polyAG	Alu	A->G	-	rbsnp1004827744	T	C
chr10	48282532	polyAG	Alu	A->G	+	rbsnp10048282532	A	G
chr10	48314634	polyGA	Alu	A->G	+	rbsnp10048314634	G	A
chr10	48314731	polyAG	Alu	A->G	+	rbsnp10048314731	A	G
chr10	48368819	polyAG	Alu	A->G	+	rbsnp10048368819	A	G
chr1	4841809	polyAG	Alu	A->G	-	rbsnp1004841809	T	C
chr10	48489739	polyAG	Alu	A->G	+	rbsnp10048489739	A	G
chr1	4865594	polyAG	Alu	A->G	-	rbsnp1004865594	T	C
chr10	48671703	polyAG	Alu	A->G	+	rbsnp10048671703	A	G
chr10	48678559	polyAG	Alu	A->G	+	rbsnp10048678559	A	G
chr1	4869465	polyAG	Alu	A->G	-	rbsnp1004869465	T	C
chr10	48768899	polyAG	Alu	A->G	+	rbsnp10048768899	A	G
chr1	4879757	polyGA	Alu	A->G	-	rbsnp1004879757	C	T
chr1	4881766	polyAG	Alu	A->G	-	rbsnp1004881766	T	C
chr1	4884802	polyAG	Alu	A->G	-	rbsnp1004884802	T	C
chr10	49027185	polyAG	Alu	A->G	+	rbsnp10049027185	A	G
chr1	4903805	polyAG	Alu	A->G	-	rbsnp1004903805	T	C
chr1	4905139	polyAG	Alu	A->G	-	rbsnp1004905139	T	C
chr1	4918014	polyAG	Alu	A->G	-	rbsnp1004918014	T	C
chr10	49224243	polyAG	Alu	A->G	+	rbsnp10049224243	A	G
chr10	49260047	polyAG	Alu	A->G	+	rbsnp10049260047	A	G
chr10	49333980	polyGA	Alu	A->G	+	rbsnp10049333980	G	A
chr1	4933842	polyGA	Alu	A->G	+	rbsnp1004933842	G	A
chr1	4983500	polyAG	Alu	A->G	-	rbsnp1004983500	T	C
chr10	49876689	polyAG	Alu	A->G	-	rbsnp10049876689	T	C
chr1	4988978	polyAG	Alu	A->G	-	rbsnp1004988978	T	C
chr10	50069852	polyAG	Alu	A->G	+	rbsnp10050069852	A	G
chr1	5055178	polyAG	Alu	A->G	+	rbsnp1005055178	A	G
chr10	50623879	polyGA	Alu	A->G	+	rbsnp10050623879	G	A
chr10	50723761	polyAG	Alu	A->G	+	rbsnp10050723761	A	G
chr10	50767582	polyAG	Alu	A->G	+	rbsnp10050767582	A	G
chr10	50872496	polyGA	Alu	A->G	-	rbsnp10050872496	C	T
chr10	50908374	polyAG	Alu	A->G	+	rbsnp10050908374	A	G
chr10	50910048	polyAG	Alu	A->G	+	rbsnp10050910048	A	G
chr10	50910242	polyAG	Alu	A->G	+	rbsnp10050910242	A	G
chr10	51003608	polyAG	Alu	A->G	-	rbsnp10051003608	T	C
chr10	51004588	polyAG	Alu	A->G	-	rbsnp10051004588	T	C
chr10	51278252	polyAG	Alu	A->G	-	rbsnp10051278252	T	C
chr10	51331244	polyAG	Alu	A->G	-	rbsnp10051331244	T	C
chr10	51347207	polyGA	Alu	A->G	-	rbsnp10051347207	C	T
chr10	51505786	polyAG	Alu	A->G	+	rbsnp10051505786	A	G
chr10	51525969	polyAG	Alu	A->G	+	rbsnp10051525969	A	G
chr10	51708047	polyAG	Alu	A->G	-	rbsnp10051708047	T	C
chr10	51715942	polyAG	Alu	A->G	-	rbsnp10051715942	T	C
chr10	51754196	polyAG	Alu	A->G	-	rbsnp10051754196	T	C
chr10	51775764	polyAG	Alu	A->G	-	rbsnp10051775764	T	C
chr10	51791820	polyAG	Alu	A->G	-	rbsnp10051791820	T	C
chr10	51812897	polyAG	Alu	A->G	+	rbsnp10051812897	A	G
chr10	51819710	polyAG	Alu	A->G	-	rbsnp10051819710	T	C
chr10	51868784	polyAG	Alu	A->G	+	rbsnp10051868784	A	G
chr10	51901818	polyAG	Alu	A->G	+	rbsnp10051901818	A	G
chr10	51935497	polyAG	Alu	A->G	+	rbsnp10051935497	A	G
chr1	5223824	polyAG	Alu	A->G	+	rbsnp1005223824	A	G
chr10	52630133	polyGA	Alu	A->G	+	rbsnp10052630133	G	A
chr1	5307445	polyAG	Alu	A->G	+	rbsnp1005307445	A	G
chr1	5308256	polyAG	Alu	A->G	+	rbsnp1005308256	A	G
chr1	5309666	polyAG	Alu	A->G	+	rbsnp1005309666	A	G
chr1	5310099	polyAG	Alu	A->G	+	rbsnp1005310099	A	G
chr1	5310994	polyAG	Alu	A->G	+	rbsnp1005310994	A	G
chr1	5311853	polyAG	Alu	A->G	+	rbsnp1005311853	A	G
chr10	53228726	polyGA	Alu	A->G	+	rbsnp10053228726	G	A
chr1	5330132	polyAG	Alu	A->G	+	rbsnp1005330132	A	G
chr10	53341224	polyAG	Alu	A->G	-	rbsnp10053341224	T	C
chr1	5345753	polyAG	Alu	A->G	+	rbsnp1005345753	A	G
chr1	5354910	polyAG	Alu	A->G	+	rbsnp1005354910	A	G
chr10	53604702	polyAG	Alu	A->G	-	rbsnp10053604702	T	C
chr10	53639103	polyAG	Alu	A->G	-	rbsnp10053639103	T	C
chr10	53852784	polyAG	Alu	A->G	-	rbsnp10053852784	T	C
chr10	53940551	polyAG	Alu	A->G	-	rbsnp10053940551	T	C
chr10	53947320	polyGA	Alu	A->G	-	rbsnp10053947320	C	T
chr10	54431845	polyAG	Alu	A->G	+	rbsnp10054431845	A	G
chr10	54523606	polyAG	Alu	A->G	+	rbsnp10054523606	A	G
chr10	54601626	polyAG	Alu	A->G	+	rbsnp10054601626	A	G
chr10	54602292	polyAG	Alu	A->G	+	rbsnp10054602292	A	G
chr1	5464980	polyAG	Alu	A->G	+	rbsnp1005464980	A	G
chr10	54735995	polyAG	Alu	A->G	-	rbsnp10054735995	T	C
chr10	54737255	polyAG	Alu	A->G	-	rbsnp10054737255	T	C
chr1	5480609	polyAG	Alu	A->G	-	rbsnp1005480609	T	C
chr1	5664580	polyAG	Alu	A->G	-	rbsnp1005664580	T	C
chr10	56681315	polyAG	Alu	A->G	-	rbsnp10056681315	T	C
chr10	56685442	polyAG	Alu	A->G	-	rbsnp10056685442	T	C
chr1	5672027	polyAG	Alu	A->G	+	rbsnp1005672027	A	G
chr10	57686388	polyGA	Alu	A->G	+	rbsnp10057686388	G	A
chr10	57686816	polyAG	Alu	A->G	+	rbsnp10057686816	A	G
chr10	57722492	polyGA	Alu	A->G	+	rbsnp10057722492	G	A
chr10	57752501	polyAG	Alu	A->G	+	rbsnp10057752501	A	G
chr10	57821784	polyAG	Alu	A->G	+	rbsnp10057821784	A	G
chr10	58299765	polyAG	Alu	A->G	-	rbsnp10058299765	T	C
chr10	58449462	polyAG	Alu	A->G	+	rbsnp10058449462	A	G
chr10	58487531	polyAG	Alu	A->G	-	rbsnp10058487531	T	C
chr10	58507688	polyAG	Alu	A->G	-	rbsnp10058507688	T	C
chr10	58507998	polyAG	Alu	A->G	-	rbsnp10058507998	T	C
chr10	58515639	polyAG	Alu	A->G	-	rbsnp10058515639	T	C
chr10	58554075	polyAG	Alu	A->G	-	rbsnp10058554075	T	C
chr10	58581203	polyAG	Alu	A->G	-	rbsnp10058581203	T	C
chr10	58634291	polyAG	Alu	A->G	+	rbsnp10058634291	A	G
chr10	58738184	polyAG	Alu	A->G	-	rbsnp10058738184	T	C
chr10	58749875	polyGA	Alu	A->G	-	rbsnp10058749875	C	T
chr10	58789139	polyAG	Alu	A->G	-	rbsnp10058789139	T	C
chr10	58794700	polyAG	Alu	A->G	-	rbsnp10058794700	T	C
chr10	58851528	polyAG	Alu	A->G	-	rbsnp10058851528	T	C
chr10	61016722	polyAG	Alu	A->G	+	rbsnp10061016722	A	G
chr10	61274957	polyAG	Alu	A->G	+	rbsnp10061274957	A	G
chr10	61275011	polyAG	Alu	A->G	+	rbsnp10061275011	A	G
chr10	61279108	polyAG	Alu	A->G	+	rbsnp10061279108	A	G
chr10	61765281	polyAG	Alu	A->G	-	rbsnp10061765281	T	C
chr10	61790286	polyAG	Alu	A->G	-	rbsnp10061790286	T	C
chr10	61794086	polyAG	Alu	A->G	-	rbsnp10061794086	T	C
chr10	62042987	polyAG	Alu	A->G	+	rbsnp10062042987	A	G
chr10	62044215	polyGA	Alu	A->G	+	rbsnp10062044215	G	A
chr10	62045431	polyAG	Alu	A->G	+	rbsnp10062045431	A	G
chr10	62049840	polyAG	Alu	A->G	+	rbsnp10062049840	A	G
chr10	62052981	polyGA	Alu	A->G	+	rbsnp10062052981	G	A
chr10	62054703	polyAG	Alu	A->G	+	rbsnp10062054703	A	G
chr10	62061706	polyAG	Alu	A->G	+	rbsnp10062061706	A	G
chr10	62065017	polyGA	Alu	A->G	+	rbsnp10062065017	G	A
chr10	62066275	polyAG	Alu	A->G	+	rbsnp10062066275	A	G
chr10	62069840	polyAG	Alu	A->G	+	rbsnp10062069840	A	G
chr10	62079410	polyAG	Alu	A->G	+	rbsnp10062079410	A	G
chr10	62081518	polyAG	Alu	A->G	+	rbsnp10062081518	A	G
chr10	62083477	polyAG	Alu	A->G	+	rbsnp10062083477	A	G
chr10	62108873	polyAG	Alu	A->G	+	rbsnp10062108873	A	G
chr10	62115826	polyAG	Alu	A->G	+	rbsnp10062115826	A	G
chr10	62117210	polyAG	Alu	A->G	+	rbsnp10062117210	A	G
chr10	62148777	polyGA	Alu	A->G	+	rbsnp10062148777	G	A
chr10	62178388	polyGA	Alu	A->G	+	rbsnp10062178388	G	A
chr10	62182859	polyAG	Alu	A->G	+	rbsnp10062182859	A	G
chr10	62202709	polyGA	Alu	A->G	+	rbsnp10062202709	G	A
chr10	62230088	polyAG	Alu	A->G	+	rbsnp10062230088	A	G
chr10	62276222	polyAG	Alu	A->G	+	rbsnp10062276222	A	G
chr10	62281442	polyAG	Alu	A->G	+	rbsnp10062281442	A	G
chr10	62287706	polyAG	Alu	A->G	-	rbsnp10062287706	T	C
chr10	62288025	polyGA	Alu	A->G	-	rbsnp10062288025	C	T
chr10	62288746	polyAG	Alu	A->G	-	rbsnp10062288746	T	C
chr10	62288887	polyAG	Alu	A->G	-	rbsnp10062288887	T	C
chr10	62335991	polyAG	Alu	A->G	+	rbsnp10062335991	A	G
chr10	62355616	polyAG	Alu	A->G	+	rbsnp10062355616	A	G
chr10	62422058	polyAG	Alu	A->G	+	rbsnp10062422058	A	G
chr10	62446942	polyAG	Alu	A->G	-	rbsnp10062446942	T	C
chr10	62449523	polyAG	Alu	A->G	-	rbsnp10062449523	T	C
chr10	62483413	polyGA	Alu	A->G	-	rbsnp10062483413	C	T
chr10	62497143	polyAG	Alu	A->G	-	rbsnp10062497143	T	C
chr10	62607321	polyAG	Alu	A->G	-	rbsnp10062607321	T	C
chr10	62625541	polyAG	Alu	A->G	-	rbsnp10062625541	T	C
chr10	62654008	polyAG	Alu	A->G	-	rbsnp10062654008	T	C
chr10	62655379	polyAG	Alu	A->G	-	rbsnp10062655379	T	C
chr10	62692030	polyAG	Alu	A->G	-	rbsnp10062692030	T	C
chr10	62692052	polyAG	Alu	A->G	-	rbsnp10062692052	T	C
chr10	62692842	polyGA	Alu	A->G	-	rbsnp10062692842	C	T
chr10	62697102	polyAG	Alu	A->G	-	rbsnp10062697102	T	C
chr10	62713937	polyAG	Alu	A->G	-	rbsnp10062713937	T	C
chr10	62789983	polyAG	Alu	A->G	+	rbsnp10062789983	A	G
chr10	62803419	polyAG	Alu	A->G	-	rbsnp10062803419	T	C
chr10	62820224	polyAG	Alu	A->G	+	rbsnp10062820224	A	G
chr10	63159272	polyAG	Alu	A->G	-	rbsnp10063159272	T	C
chr10	63236211	polyAG	Alu	A->G	-	rbsnp10063236211	T	C
chr10	63244575	polyGA	Alu	A->G	-	rbsnp10063244575	C	T
chr10	63383060	polyAG	Alu	A->G	-	rbsnp10063383060	T	C
chr10	63445828	polyAG	Alu	A->G	-	rbsnp10063445828	T	C
chr10	63472352	polyGA	Alu	A->G	-	rbsnp10063472352	C	T
chr10	63479397	polyAG	Alu	A->G	+	rbsnp10063479397	A	G
chr10	63485176	polyGA	Alu	A->G	-	rbsnp10063485176	C	T
chr10	63489862	polyAG	Alu	A->G	-	rbsnp10063489862	T	C
chr10	63492411	polyAG	Alu	A->G	+	rbsnp10063492411	A	G
chr10	63597764	polyAG	Alu	A->G	-	rbsnp10063597764	T	C
chr10	63617858	polyAG	Alu	A->G	+	rbsnp10063617858	A	G
chr10	63621548	polyAG	Alu	A->G	+	rbsnp10063621548	A	G
chr10	63627790	polyGA	Alu	A->G	+	rbsnp10063627790	G	A
chr10	63684164	polyAG	Alu	A->G	-	rbsnp10063684164	T	C
chr10	63883071	polyAG	Alu	A->G	-	rbsnp10063883071	T	C
chr10	63904732	polyGA	Alu	A->G	-	rbsnp10063904732	C	T
chr10	63942863	polyAG	Alu	A->G	-	rbsnp10063942863	T	C
chr10	63976574	polyGA	Alu	A->G	-	rbsnp10063976574	C	T
chr10	64001719	polyGA	Alu	A->G	+	rbsnp10064001719	G	A
chr10	64001805	polyGA	Alu	A->G	+	rbsnp10064001805	G	A
chr10	64005554	polyAG	Alu	A->G	+	rbsnp10064005554	A	G
chr10	64009774	polyAG	Alu	A->G	+	rbsnp10064009774	A	G
chr1	6404978	polyAG	Alu	A->G	-	rbsnp1006404978	T	C
chr1	6408306	polyAG	Alu	A->G	-	rbsnp1006408306	T	C
chr10	64115520	polyGA	Alu	A->G	+	rbsnp10064115520	G	A
chr10	64133891	polyGA	Alu	A->G	-	rbsnp10064133891	C	T
chr10	64134012	polyAG	Alu	A->G	+	rbsnp10064134012	A	G
chr10	64144360	polyAG	Alu	A->G	-	rbsnp10064144360	T	C
chr10	64145239	polyAG	Alu	A->G	+	rbsnp10064145239	A	G
chr10	64162154	polyAG	Alu	A->G	+	rbsnp10064162154	A	G
chr1	6447299	polyAG	Alu	A->G	-	rbsnp1006447299	T	C
chr10	64535635	polyAG	Alu	A->G	-	rbsnp10064535635	T	C
chr10	64537950	polyAG	Alu	A->G	-	rbsnp10064537950	T	C
chr10	64591964	polyAG	Alu	A->G	+	rbsnp10064591964	A	G
chr10	64597545	polyAG	Alu	A->G	-	rbsnp10064597545	T	C
chr10	64603015	polyGA	Alu	A->G	+	rbsnp10064603015	G	A
chr10	64608468	polyAG	Alu	A->G	+	rbsnp10064608468	A	G
chr10	64612788	polyAG	Alu	A->G	+	rbsnp10064612788	A	G
chr10	64658365	polyAG	Alu	A->G	+	rbsnp10064658365	A	G
chr10	64784632	polyAG	Alu	A->G	+	rbsnp10064784632	A	G
chr10	64801589	polyAG	Alu	A->G	-	rbsnp10064801589	T	C
chr10	64828799	polyAG	Alu	A->G	-	rbsnp10064828799	T	C
chr10	64856458	polyAG	Alu	A->G	+	rbsnp10064856458	A	G
chr10	64857705	polyAG	Alu	A->G	-	rbsnp10064857705	T	C
chr10	64963280	polyAG	Alu	A->G	-	rbsnp10064963280	T	C
chr10	64972254	polyAG	Alu	A->G	-	rbsnp10064972254	T	C
chr10	64994909	polyAG	Alu	A->G	+	rbsnp10064994909	A	G
chr10	65043111	polyAG	Alu	A->G	-	rbsnp10065043111	T	C
chr10	65046798	polyAG	Alu	A->G	-	rbsnp10065046798	T	C
chr10	65087503	polyAG	Alu	A->G	+	rbsnp10065087503	A	G
chr10	65098689	polyAG	Alu	A->G	+	rbsnp10065098689	A	G
chr10	65115601	polyAG	Alu	A->G	+	rbsnp10065115601	A	G
chr10	65133911	polyAG	Alu	A->G	+	rbsnp10065133911	A	G
chr10	65159546	polyAG	Alu	A->G	+	rbsnp10065159546	A	G
chr10	65193222	polyAG	Alu	A->G	+	rbsnp10065193222	A	G
chr10	65193256	polyAG	Alu	A->G	+	rbsnp10065193256	A	G
chr10	65194864	polyAG	Alu	A->G	+	rbsnp10065194864	A	G
chr10	65194939	polyAG	Alu	A->G	+	rbsnp10065194939	A	G
chr10	65332771	polyAG	Alu	A->G	+	rbsnp10065332771	A	G
chr10	65335575	polyAG	Alu	A->G	+	rbsnp10065335575	A	G
chr10	65357825	polyGA	Alu	A->G	+	rbsnp10065357825	G	A
chr10	65370540	polyAG	Alu	A->G	+	rbsnp10065370540	A	G
chr10	65373367	polyAG	Alu	A->G	+	rbsnp10065373367	A	G
chr10	65443476	polyGA	Alu	A->G	+	rbsnp10065443476	G	A
chr10	65526343	polyGA	Alu	A->G	-	rbsnp10065526343	C	T
chr10	65534945	polyAG	Alu	A->G	-	rbsnp10065534945	T	C
chr10	65540662	polyAG	Alu	A->G	-	rbsnp10065540662	T	C
chr10	65542428	polyAG	Alu	A->G	-	rbsnp10065542428	T	C
chr10	65549133	polyAG	Alu	A->G	-	rbsnp10065549133	T	C
chr10	65566329	polyAG	Alu	A->G	-	rbsnp10065566329	T	C
chr10	65567797	polyAG	Alu	A->G	-	rbsnp10065567797	T	C
chr10	65593103	polyAG	Alu	A->G	-	rbsnp10065593103	T	C
chr10	65600279	polyAG	Alu	A->G	-	rbsnp10065600279	T	C
chr10	65600488	polyGA	Alu	A->G	-	rbsnp10065600488	C	T
chr10	65601461	polyAG	Alu	A->G	-	rbsnp10065601461	T	C
chr10	65608388	polyAG	Alu	A->G	-	rbsnp10065608388	T	C
chr10	65608433	polyAG	Alu	A->G	-	rbsnp10065608433	T	C
chr10	65616269	polyAG	Alu	A->G	-	rbsnp10065616269	T	C
chr10	65619787	polyGA	Alu	A->G	-	rbsnp10065619787	C	T
chr10	65669366	polyAG	Alu	A->G	-	rbsnp10065669366	T	C
chr10	65680678	polyAG	Alu	A->G	-	rbsnp10065680678	T	C
chr10	66075414	polyAG	Alu	A->G	+	rbsnp10066075414	A	G
chr10	66090919	polyAG	Alu	A->G	+	rbsnp10066090919	A	G
chr10	66095776	polyAG	Alu	A->G	+	rbsnp10066095776	A	G
chr10	66095781	polyAG	Alu	A->G	+	rbsnp10066095781	A	G
chr1	6609579	polyAG	Alu	A->G	-	rbsnp1006609579	T	C
chr10	66328982	polyAG	Alu	A->G	-	rbsnp10066328982	T	C
chr10	66934135	polyAG	Alu	A->G	+	rbsnp10066934135	A	G
chr10	66945055	polyAG	Alu	A->G	+	rbsnp10066945055	A	G
chr1	6714217	polyAG	Alu	A->G	-	rbsnp1006714217	T	C
chr10	67321190	polyAG	Alu	A->G	-	rbsnp10067321190	T	C
chr10	67338369	polyAG	Alu	A->G	+	rbsnp10067338369	A	G
chr10	67342981	polyAG	Alu	A->G	+	rbsnp10067342981	A	G
chr10	67453119	polyAG	Alu	A->G	+	rbsnp10067453119	A	G
chr10	67599752	polyAG	Alu	A->G	+	rbsnp10067599752	A	G
chr1	6766562	polyAG	Alu	A->G	-	rbsnp1006766562	T	C
chr10	67691844	polyAG	Alu	A->G	+	rbsnp10067691844	A	G
chr10	67709526	polyAG	Alu	A->G	+	rbsnp10067709526	A	G
chr10	67709611	polyAG	Alu	A->G	+	rbsnp10067709611	A	G
chr10	67739857	polyAG	Alu	A->G	+	rbsnp10067739857	A	G
chr1	6782874	polyAG	Alu	A->G	-	rbsnp1006782874	T	C
chr10	67986517	polyAG	Alu	A->G	+	rbsnp10067986517	A	G
chr10	67989492	polyAG	Alu	A->G	+	rbsnp10067989492	A	G
chr10	68131846	polyAG	Alu	A->G	-	rbsnp10068131846	T	C
chr1	6813249	polyAG	Alu	A->G	-	rbsnp1006813249	T	C
chr1	6813750	polyAG	Alu	A->G	-	rbsnp1006813750	T	C
chr1	6814261	polyAG	Alu	A->G	-	rbsnp1006814261	T	C
chr10	68209683	polyAG	Alu	A->G	-	rbsnp10068209683	T	C
chr10	68216441	polyAG	Alu	A->G	-	rbsnp10068216441	T	C
chr10	68634503	polyAG	Alu	A->G	+	rbsnp10068634503	A	G
chr1	6872008	polyAG	Alu	A->G	-	rbsnp1006872008	T	C
chr10	68852275	polyAG	Alu	A->G	+	rbsnp10068852275	A	G
chr10	68854912	polyAG	Alu	A->G	-	rbsnp10068854912	T	C
chr10	68862687	polyGA	Alu	A->G	-	rbsnp10068862687	C	T
chr10	68869248	polyAG	Alu	A->G	-	rbsnp10068869248	T	C
chr10	68884902	polyAG	Alu	A->G	-	rbsnp10068884902	T	C
chr10	68907862	polyAG	Alu	A->G	-	rbsnp10068907862	T	C
chr10	68907957	polyAG	Alu	A->G	-	rbsnp10068907957	T	C
chr10	69009617	polyGA	Alu	A->G	-	rbsnp10069009617	C	T
chr10	69037072	polyAG	Alu	A->G	-	rbsnp10069037072	T	C
chr10	69048306	polyAG	Alu	A->G	-	rbsnp10069048306	T	C
chr10	69057314	polyAG	Alu	A->G	-	rbsnp10069057314	T	C
chr10	69085727	polyAG	Alu	A->G	-	rbsnp10069085727	T	C
chr1	6909509	polyAG	Alu	A->G	+	rbsnp1006909509	A	G
chr10	69137028	polyGA	Alu	A->G	-	rbsnp10069137028	C	T
chr10	69145024	polyAG	Alu	A->G	-	rbsnp10069145024	T	C
chr10	69151583	polyAG	Alu	A->G	-	rbsnp10069151583	T	C
chr10	69152493	polyAG	Alu	A->G	-	rbsnp10069152493	T	C
chr10	69156804	polyAG	Alu	A->G	-	rbsnp10069156804	T	C
chr10	69244280	polyAG	Alu	A->G	-	rbsnp10069244280	T	C
chr10	69275101	polyAG	Alu	A->G	+	rbsnp10069275101	A	G
chr10	69281099	polyAG	Alu	A->G	+	rbsnp10069281099	A	G
chr10	69283846	polyAG	Alu	A->G	+	rbsnp10069283846	A	G
chr10	69294587	polyGA	Alu	A->G	+	rbsnp10069294587	G	A
chr10	69312573	polyAG	Alu	A->G	+	rbsnp10069312573	A	G
chr10	69433607	polyGA	Alu	A->G	+	rbsnp10069433607	G	A
chr10	69509117	polyGA	Alu	A->G	+	rbsnp10069509117	G	A
chr10	69530340	polyAG	Alu	A->G	+	rbsnp10069530340	A	G
chr10	69547623	polyAG	Alu	A->G	+	rbsnp10069547623	A	G
chr10	69621661	polyAG	Alu	A->G	+	rbsnp10069621661	A	G
chr10	69621795	polyAG	Alu	A->G	+	rbsnp10069621795	A	G
chr10	69692325	polyAG	Alu	A->G	+	rbsnp10069692325	A	G
chr10	69756410	polyAG	Alu	A->G	+	rbsnp10069756410	A	G
chr10	70074688	polyGA	Alu	A->G	+	rbsnp10070074688	G	A
chr10	70180544	polyAG	Alu	A->G	+	rbsnp10070180544	A	G
chr10	70248326	polyGA	Alu	A->G	-	rbsnp10070248326	C	T
chr10	70249230	polyAG	Alu	A->G	-	rbsnp10070249230	T	C
chr10	70285138	polyAG	Alu	A->G	-	rbsnp10070285138	T	C
chr10	70314497	polyAG	Alu	A->G	-	rbsnp10070314497	T	C
chr10	70314548	polyAG	Alu	A->G	-	rbsnp10070314548	T	C
chr10	70329554	polyAG	Alu	A->G	+	rbsnp10070329554	A	G
chr10	70333954	polyAG	Alu	A->G	+	rbsnp10070333954	A	G
chr10	70336437	polyAG	Alu	A->G	+	rbsnp10070336437	A	G
chr10	70354664	polyAG	Alu	A->G	-	rbsnp10070354664	T	C
chr10	70367708	polyGA	Alu	A->G	+	rbsnp10070367708	G	A
chr10	70369010	polyAG	Alu	A->G	-	rbsnp10070369010	T	C
chr10	70375423	polyAG	Alu	A->G	-	rbsnp10070375423	T	C
chr10	70396746	polyGA	Alu	A->G	-	rbsnp10070396746	C	T
chr10	70406759	polyAG	Alu	A->G	-	rbsnp10070406759	T	C
chr10	70521164	polyAG	Alu	A->G	+	rbsnp10070521164	A	G
chr10	71735769	polyGA	Alu	A->G	-	rbsnp10071735769	C	T
chr10	71755190	polyAG	Alu	A->G	+	rbsnp10071755190	A	G
chr10	71760047	polyAG	Alu	A->G	+	rbsnp10071760047	A	G
chr10	71760335	polyAG	Alu	A->G	+	rbsnp10071760335	A	G
chr10	71774003	polyAG	Alu	A->G	+	rbsnp10071774003	A	G
chr10	71784716	polyAG	Alu	A->G	+	rbsnp10071784716	A	G
chr10	72103942	polyAG	Alu	A->G	-	rbsnp10072103942	T	C
chr10	72632091	polyGA	Alu	A->G	+	rbsnp10072632091	G	A
chr10	72632630	polyAG	Alu	A->G	+	rbsnp10072632630	A	G
chr10	72733062	polyGA	Alu	A->G	+	rbsnp10072733062	G	A
chr10	72775904	polyGA	Alu	A->G	+	rbsnp10072775904	G	A
chr10	72785669	polyGA	Alu	A->G	+	rbsnp10072785669	G	A
chr10	72786203	polyGA	Alu	A->G	-	rbsnp10072786203	C	T
chr10	72823374	polyAG	Alu	A->G	+	rbsnp10072823374	A	G
chr10	72828132	polyAG	Alu	A->G	+	rbsnp10072828132	A	G
chr10	72938280	polyAG	Alu	A->G	+	rbsnp10072938280	A	G
chr10	72941311	polyAG	Alu	A->G	+	rbsnp10072941311	A	G
chr10	73075915	polyAG	Alu	A->G	+	rbsnp10073075915	A	G
chr10	73088644	polyGA	Alu	A->G	+	rbsnp10073088644	G	A
chr10	73144598	polyAG	Alu	A->G	+	rbsnp10073144598	A	G
chr10	73146610	polyAG	Alu	A->G	-	rbsnp10073146610	T	C
chr10	73148676	polyAG	Alu	A->G	+	rbsnp10073148676	A	G
chr10	73149405	polyAG	Alu	A->G	+	rbsnp10073149405	A	G
chr10	73151621	polyAG	Alu	A->G	-	rbsnp10073151621	T	C
chr10	73213183	polyAG	Alu	A->G	-	rbsnp10073213183	T	C
chr10	73304080	polyAG	Alu	A->G	-	rbsnp10073304080	T	C
chr10	73309710	polyAG	Alu	A->G	-	rbsnp10073309710	T	C
chr10	73399525	polyAG	Alu	A->G	-	rbsnp10073399525	T	C
chr10	73399650	polyAG	Alu	A->G	-	rbsnp10073399650	T	C
chr10	73404024	polyAG	Alu	A->G	-	rbsnp10073404024	T	C
chr10	73404028	polyAG	Alu	A->G	-	rbsnp10073404028	T	C
chr10	73404218	polyAG	Alu	A->G	-	rbsnp10073404218	T	C
chr10	73429711	polyAG	Alu	A->G	-	rbsnp10073429711	T	C
chr10	73437062	polyGA	Alu	A->G	+	rbsnp10073437062	G	A
chr10	73439280	polyAG	Alu	A->G	+	rbsnp10073439280	A	G
chr10	73440447	polyAG	Alu	A->G	+	rbsnp10073440447	A	G
chr10	73441353	polyAG	Alu	A->G	+	rbsnp10073441353	A	G
chr10	73525879	polyAG	Alu	A->G	+	rbsnp10073525879	A	G
chr10	73590361	polyAG	Alu	A->G	-	rbsnp10073590361	T	C
chr10	73590681	polyAG	Alu	A->G	-	rbsnp10073590681	T	C
chr10	73658040	polyAG	Alu	A->G	-	rbsnp10073658040	T	C
chr10	73675468	polyAG	Alu	A->G	-	rbsnp10073675468	T	C
chr10	73685189	polyAG	Alu	A->G	-	rbsnp10073685189	T	C
chr10	73688439	polyAG	Alu	A->G	-	rbsnp10073688439	T	C
chr10	73691947	polyAG	Alu	A->G	-	rbsnp10073691947	T	C
chr10	73832738	polyAG	Alu	A->G	+	rbsnp10073832738	A	G
chr10	73834971	polyAG	Alu	A->G	+	rbsnp10073834971	A	G
chr10	73838173	polyAG	Alu	A->G	+	rbsnp10073838173	A	G
chr10	73906982	polyGA	Alu	A->G	-	rbsnp10073906982	C	T
chr10	73957114	polyAG	Alu	A->G	+	rbsnp10073957114	A	G
chr10	73963080	polyAG	Alu	A->G	+	rbsnp10073963080	A	G
chr10	74169690	polyGA	Alu	A->G	-	rbsnp10074169690	C	T
chr10	74169724	polyGA	Alu	A->G	-	rbsnp10074169724	C	T
chr10	74202942	polyAG	Alu	A->G	-	rbsnp10074202942	T	C
chr10	74270385	polyAG	Alu	A->G	+	rbsnp10074270385	A	G
chr10	74453909	polyGA	Alu	A->G	-	rbsnp10074453909	C	T
chr10	74461949	polyAG	Alu	A->G	-	rbsnp10074461949	T	C
chr10	74463193	polyGA	Alu	A->G	+	rbsnp10074463193	G	A
chr10	74463833	polyGA	Alu	A->G	+	rbsnp10074463833	G	A
chr10	74466276	polyAG	Alu	A->G	+	rbsnp10074466276	A	G
chr10	74480678	polyAG	Alu	A->G	+	rbsnp10074480678	A	G
chr10	74491195	polyAG	Alu	A->G	+	rbsnp10074491195	A	G
chr10	74516079	polyGA	Alu	A->G	-	rbsnp10074516079	C	T
chr10	74549097	polyAG	Alu	A->G	-	rbsnp10074549097	T	C
chr10	74651139	polyGA	Alu	A->G	+	rbsnp10074651139	G	A
chr10	74674257	polyAG	Alu	A->G	+	rbsnp10074674257	A	G
chr10	74674421	polyAG	Alu	A->G	+	rbsnp10074674421	A	G
chr10	74693356	polyAG	Alu	A->G	+	rbsnp10074693356	A	G
chr10	74694136	polyAG	Alu	A->G	+	rbsnp10074694136	A	G
chr10	74782180	polyAG	Alu	A->G	+	rbsnp10074782180	A	G
chr10	74991641	polyAG	Alu	A->G	+	rbsnp10074991641	A	G
chr10	75076557	polyAG	Alu	A->G	+	rbsnp10075076557	A	G
chr10	75197614	polyAG	Alu	A->G	+	rbsnp10075197614	A	G
chr10	75239064	polyAG	Alu	A->G	+	rbsnp10075239064	A	G
chr10	75387397	polyAG	Alu	A->G	-	rbsnp10075387397	T	C
chr10	75454562	polyGA	Alu	A->G	+	rbsnp10075454562	G	A
chr10	75455286	polyAG	Alu	A->G	+	rbsnp10075455286	A	G
chr10	75458246	polyGA	Alu	A->G	+	rbsnp10075458246	G	A
chr10	75486859	polyAG	Alu	A->G	+	rbsnp10075486859	A	G
chr10	75532454	polyGA	Alu	A->G	-	rbsnp10075532454	C	T
chr10	75591015	polyAG	Alu	A->G	-	rbsnp10075591015	T	C
chr10	75591088	polyAG	Alu	A->G	-	rbsnp10075591088	T	C
chr10	75593046	polyAG	Alu	A->G	-	rbsnp10075593046	T	C
chr10	75595794	polyGA	Alu	A->G	-	rbsnp10075595794	C	T
chr10	75617060	polyAG	Alu	A->G	-	rbsnp10075617060	T	C
chr10	75621590	polyAG	Alu	A->G	-	rbsnp10075621590	T	C
chr10	75627775	polyAG	Alu	A->G	-	rbsnp10075627775	T	C
chr10	75632799	polyAG	Alu	A->G	-	rbsnp10075632799	T	C
chr10	75643583	polyAG	Alu	A->G	-	rbsnp10075643583	T	C
chr10	75644766	polyAG	Alu	A->G	-	rbsnp10075644766	T	C
chr10	75672077	polyAG	Alu	A->G	+	rbsnp10075672077	A	G
chr10	75675148	polyAG	Alu	A->G	+	rbsnp10075675148	A	G
chr10	75688927	polyAG	Alu	A->G	+	rbsnp10075688927	A	G
chr10	75749146	polyAG	Alu	A->G	+	rbsnp10075749146	A	G
chr10	75750584	polyGA	Alu	A->G	+	rbsnp10075750584	G	A
chr10	75751577	polyGA	Alu	A->G	+	rbsnp10075751577	G	A
chr10	75796161	polyAG	Alu	A->G	+	rbsnp10075796161	A	G
chr10	75887398	polyAG	Alu	A->G	+	rbsnp10075887398	A	G
chr10	76481240	polyAG	Alu	A->G	-	rbsnp10076481240	T	C
chr10	76487096	polyAG	Alu	A->G	-	rbsnp10076487096	T	C
chr10	76644985	polyAG	Alu	A->G	-	rbsnp10076644985	T	C
chr10	76700316	polyAG	Alu	A->G	-	rbsnp10076700316	T	C
chr10	76821007	polyAG	Alu	A->G	-	rbsnp10076821007	T	C
chr10	76821221	polyGA	Alu	A->G	-	rbsnp10076821221	C	T
chr10	77235420	polyGA	Alu	A->G	-	rbsnp10077235420	C	T
chr10	77399755	polyAG	Alu	A->G	-	rbsnp10077399755	T	C
chr10	77411923	polyAG	Alu	A->G	-	rbsnp10077411923	T	C
chr1	7741741	polyAG	Alu	A->G	+	rbsnp1007741741	A	G
chr10	77423653	polyAG	Alu	A->G	-	rbsnp10077423653	T	C
chr10	77423750	polyGA	Alu	A->G	-	rbsnp10077423750	C	T
chr10	77476528	polyAG	Alu	A->G	-	rbsnp10077476528	T	C
chr10	77484810	polyGA	Alu	A->G	-	rbsnp10077484810	C	T
chr10	77602348	polyAG	Alu	A->G	-	rbsnp10077602348	T	C
chr10	77643998	polyAG	Alu	A->G	-	rbsnp10077643998	T	C
chr10	77690934	polyAG	Alu	A->G	-	rbsnp10077690934	T	C
chr10	77704833	polyAG	Alu	A->G	-	rbsnp10077704833	T	C
chr10	77732880	polyAG	Alu	A->G	-	rbsnp10077732880	T	C
chr10	77763198	polyAG	Alu	A->G	-	rbsnp10077763198	T	C
chr10	77769324	polyAG	Alu	A->G	-	rbsnp10077769324	T	C
chr10	77793551	polyAG	Alu	A->G	-	rbsnp10077793551	T	C
chr10	77793559	polyGA	Alu	A->G	-	rbsnp10077793559	C	T
chr10	77795992	polyAG	Alu	A->G	-	rbsnp10077795992	T	C
chr10	77803383	polyAG	Alu	A->G	-	rbsnp10077803383	T	C
chr10	79186559	polyAG	Alu	A->G	+	rbsnp10079186559	A	G
chr10	79189011	polyAG	Alu	A->G	+	rbsnp10079189011	A	G
chr10	79218613	polyGA	Alu	A->G	+	rbsnp10079218613	G	A
chr10	79303784	polyAG	Alu	A->G	+	rbsnp10079303784	A	G
chr10	79588766	polyGA	Alu	A->G	+	rbsnp10079588766	G	A
chr10	79625387	polyAG	Alu	A->G	+	rbsnp10079625387	A	G
chr10	79625486	polyAG	Alu	A->G	+	rbsnp10079625486	A	G
chr10	79659278	polyGA	Alu	A->G	+	rbsnp10079659278	G	A
chr10	79663721	polyGA	Alu	A->G	+	rbsnp10079663721	G	A
chr10	79709084	polyAG	Alu	A->G	-	rbsnp10079709084	T	C
chr10	79719834	polyAG	Alu	A->G	-	rbsnp10079719834	T	C
chr10	79722702	polyAG	Alu	A->G	-	rbsnp10079722702	T	C
chr10	79723894	polyAG	Alu	A->G	-	rbsnp10079723894	T	C
chr10	79727659	polyAG	Alu	A->G	-	rbsnp10079727659	T	C
chr10	79747063	polyAG	Alu	A->G	-	rbsnp10079747063	T	C
chr10	79801648	polyAG	Alu	A->G	-	rbsnp10079801648	T	C
chr10	79826865	polyAG	Alu	A->G	-	rbsnp10079826865	T	C
chr10	79836834	polyAG	Alu	A->G	-	rbsnp10079836834	T	C
chr10	79844978	polyAG	Alu	A->G	-	rbsnp10079844978	T	C
chr10	79860623	polyAG	Alu	A->G	-	rbsnp10079860623	T	C
chr10	79906543	polyAG	Alu	A->G	-	rbsnp10079906543	T	C
chr10	79930445	polyAG	Alu	A->G	-	rbsnp10079930445	T	C
chr10	79947554	polyAG	Alu	A->G	-	rbsnp10079947554	T	C
chr10	79955430	polyAG	Alu	A->G	-	rbsnp10079955430	T	C
chr10	80237231	polyAG	Alu	A->G	-	rbsnp10080237231	T	C
chr10	80276344	polyAG	Alu	A->G	-	rbsnp10080276344	T	C
chr10	80280901	polyAG	Alu	A->G	-	rbsnp10080280901	T	C
chr10	80458183	polyAG	Alu	A->G	+	rbsnp10080458183	A	G
chr10	80475695	polyAG	Alu	A->G	+	rbsnp10080475695	A	G
chr10	80558491	polyGA	Alu	A->G	-	rbsnp10080558491	C	T
chr10	80932691	polyAG	Alu	A->G	+	rbsnp10080932691	A	G
chr10	80936169	polyAG	Alu	A->G	+	rbsnp10080936169	A	G
chr10	80939331	polyAG	Alu	A->G	+	rbsnp10080939331	A	G
chr10	81464793	polyAG	Alu	A->G	+	rbsnp10081464793	A	G
chr10	81465860	polyAG	Alu	A->G	+	rbsnp10081465860	A	G
chr10	81522350	polyGA	Alu	A->G	+	rbsnp10081522350	G	A
chr10	81524124	polyGA	Alu	A->G	+	rbsnp10081524124	G	A
chr10	81544630	polyGA	Alu	A->G	+	rbsnp10081544630	G	A
chr10	81623166	polyAG	Alu	A->G	-	rbsnp10081623166	T	C
chr10	81785496	polyAG	Alu	A->G	+	rbsnp10081785496	A	G
chr10	81788621	polyAG	Alu	A->G	+	rbsnp10081788621	A	G
chr10	81788722	polyGA	Alu	A->G	+	rbsnp10081788722	G	A
chr10	81790082	polyAG	Alu	A->G	+	rbsnp10081790082	A	G
chr10	81796247	polyGA	Alu	A->G	+	rbsnp10081796247	G	A
chr10	81796256	polyGA	Alu	A->G	+	rbsnp10081796256	G	A
chr10	81797597	polyAG	Alu	A->G	+	rbsnp10081797597	A	G
chr10	81800505	polyAG	Alu	A->G	+	rbsnp10081800505	A	G
chr10	81805910	polyAG	Alu	A->G	+	rbsnp10081805910	A	G
chr10	81809960	polyAG	Alu	A->G	+	rbsnp10081809960	A	G
chr10	81810290	polyAG	Alu	A->G	+	rbsnp10081810290	A	G
chr10	81813666	polyAG	Alu	A->G	+	rbsnp10081813666	A	G
chr10	81816902	polyAG	Alu	A->G	+	rbsnp10081816902	A	G
chr10	81828287	polyAG	Alu	A->G	+	rbsnp10081828287	A	G
chr10	81880218	polyAG	Alu	A->G	+	rbsnp10081880218	A	G
chr10	81881159	polyAG	Alu	A->G	-	rbsnp10081881159	T	C
chr10	81909756	polyAG	Alu	A->G	+	rbsnp10081909756	A	G
chr10	81944387	polyAG	Alu	A->G	+	rbsnp10081944387	A	G
chr10	81944977	polyAG	Alu	A->G	+	rbsnp10081944977	A	G
chr10	81983147	polyAG	Alu	A->G	+	rbsnp10081983147	A	G
chr10	81990449	polyAG	Alu	A->G	+	rbsnp10081990449	A	G
chr10	82046068	polyAG	Alu	A->G	-	rbsnp10082046068	T	C
chr10	82048692	polyAG	Alu	A->G	-	rbsnp10082048692	T	C
chr10	82186587	polyAG	Alu	A->G	-	rbsnp10082186587	T	C
chr10	82213119	polyAG	Alu	A->G	-	rbsnp10082213119	T	C
chr10	82215651	polyGA	Alu	A->G	-	rbsnp10082215651	C	T
chr10	82400264	polyAG	Alu	A->G	-	rbsnp10082400264	T	C
chr10	82400674	polyAG	Alu	A->G	-	rbsnp10082400674	T	C
chr10	82404388	polyAG	Alu	A->G	-	rbsnp10082404388	T	C
chr10	82554072	polyAG	Alu	A->G	-	rbsnp10082554072	T	C
chr10	82581611	polyGA	Alu	A->G	+	rbsnp10082581611	G	A
chr10	82601241	polyAG	Alu	A->G	-	rbsnp10082601241	T	C
chr10	82604268	polyAG	Alu	A->G	-	rbsnp10082604268	T	C
chr10	82702171	polyAG	Alu	A->G	-	rbsnp10082702171	T	C
chr10	82735666	polyGA	Alu	A->G	-	rbsnp10082735666	C	T
chr10	82735794	polyGA	Alu	A->G	-	rbsnp10082735794	C	T
chr10	82744148	polyAG	Alu	A->G	-	rbsnp10082744148	T	C
chr10	83041662	polyAG	Alu	A->G	-	rbsnp10083041662	T	C
chr10	83151658	polyAG	Alu	A->G	+	rbsnp10083151658	A	G
chr10	83272061	polyAG	Alu	A->G	+	rbsnp10083272061	A	G
chr10	83281081	polyAG	Alu	A->G	+	rbsnp10083281081	A	G
chr10	83292048	polyAG	Alu	A->G	+	rbsnp10083292048	A	G
chr10	83308436	polyAG	Alu	A->G	-	rbsnp10083308436	T	C
chr10	83318586	polyAG	Alu	A->G	+	rbsnp10083318586	A	G
chr10	83318591	polyAG	Alu	A->G	+	rbsnp10083318591	A	G
chr10	83318914	polyAG	Alu	A->G	+	rbsnp10083318914	A	G
chr10	83320520	polyAG	Alu	A->G	+	rbsnp10083320520	A	G
chr10	83340283	polyAG	Alu	A->G	+	rbsnp10083340283	A	G
chr10	83354386	polyAG	Alu	A->G	+	rbsnp10083354386	A	G
chr10	83354485	polyAG	Alu	A->G	+	rbsnp10083354485	A	G
chr10	83356821	polyGA	Alu	A->G	+	rbsnp10083356821	G	A
chr10	83380125	polyGA	Alu	A->G	+	rbsnp10083380125	G	A
chr10	83381448	polyGA	Alu	A->G	+	rbsnp10083381448	G	A
chr10	83399800	polyGA	Alu	A->G	+	rbsnp10083399800	G	A
chr10	83500325	polyAG	Alu	A->G	+	rbsnp10083500325	A	G
chr10	83501705	polyAG	Alu	A->G	+	rbsnp10083501705	A	G
chr10	83513598	polyAG	Alu	A->G	+	rbsnp10083513598	A	G
chr10	83748791	polyAG	Alu	A->G	-	rbsnp10083748791	T	C
chr10	83873329	polyGA	Alu	A->G	+	rbsnp10083873329	G	A
chr10	83970100	polyAG	Alu	A->G	+	rbsnp10083970100	A	G
chr10	83983732	polyAG	Alu	A->G	+	rbsnp10083983732	A	G
chr10	83985310	polyAG	Alu	A->G	+	rbsnp10083985310	A	G
chr10	83992828	polyAG	Alu	A->G	+	rbsnp10083992828	A	G
chr10	83996527	polyAG	Alu	A->G	+	rbsnp10083996527	A	G
chr10	84010857	polyAG	Alu	A->G	+	rbsnp10084010857	A	G
chr10	84022689	polyAG	Alu	A->G	+	rbsnp10084022689	A	G
chr10	84026651	polyGA	Alu	A->G	+	rbsnp10084026651	G	A
chr10	84034753	polyAG	Alu	A->G	+	rbsnp10084034753	A	G
chr10	84036505	polyGA	Alu	A->G	+	rbsnp10084036505	G	A
chr10	84036619	polyGA	Alu	A->G	+	rbsnp10084036619	G	A
chr10	84047733	polyAG	Alu	A->G	+	rbsnp10084047733	A	G
chr10	84048762	polyAG	Alu	A->G	+	rbsnp10084048762	A	G
chr10	84067782	polyAG	Alu	A->G	+	rbsnp10084067782	A	G
chr10	84067802	polyAG	Alu	A->G	+	rbsnp10084067802	A	G
chr10	84071750	polyAG	Alu	A->G	+	rbsnp10084071750	A	G
chr10	84079193	polyAG	Alu	A->G	+	rbsnp10084079193	A	G
chr10	84083304	polyAG	Alu	A->G	+	rbsnp10084083304	A	G
chr10	84132335	polyAG	Alu	A->G	+	rbsnp10084132335	A	G
chr10	84132390	polyAG	Alu	A->G	+	rbsnp10084132390	A	G
chr10	84152492	polyAG	Alu	A->G	+	rbsnp10084152492	A	G
chr10	84156121	polyAG	Alu	A->G	+	rbsnp10084156121	A	G
chr10	84167496	polyAG	Alu	A->G	+	rbsnp10084167496	A	G
chr10	84198342	polyAG	Alu	A->G	+	rbsnp10084198342	A	G
chr10	84198380	polyAG	Alu	A->G	+	rbsnp10084198380	A	G
chr10	84209067	polyAG	Alu	A->G	+	rbsnp10084209067	A	G
chr10	84209696	polyAG	Alu	A->G	+	rbsnp10084209696	A	G
chr10	84209790	polyAG	Alu	A->G	+	rbsnp10084209790	A	G
chr10	84213336	polyAG	Alu	A->G	+	rbsnp10084213336	A	G
chr10	84214188	polyAG	Alu	A->G	+	rbsnp10084214188	A	G
chr10	84225664	polyAG	Alu	A->G	+	rbsnp10084225664	A	G
chr10	84235110	polyAG	Alu	A->G	+	rbsnp10084235110	A	G
chr10	84236394	polyAG	Alu	A->G	+	rbsnp10084236394	A	G
chr10	84280596	polyAG	Alu	A->G	+	rbsnp10084280596	A	G
chr10	84305511	polyAG	Alu	A->G	+	rbsnp10084305511	A	G
chr10	84311215	polyAG	Alu	A->G	+	rbsnp10084311215	A	G
chr10	84312640	polyAG	Alu	A->G	+	rbsnp10084312640	A	G
chr10	84373161	polyAG	Alu	A->G	-	rbsnp10084373161	T	C
chr10	84378664	polyGA	Alu	A->G	-	rbsnp10084378664	C	T
chr10	84383583	polyAG	Alu	A->G	-	rbsnp10084383583	T	C
chr10	84391136	polyAG	Alu	A->G	-	rbsnp10084391136	T	C
chr10	84443000	polyGA	Alu	A->G	-	rbsnp10084443000	C	T
chr10	84551250	polyAG	Alu	A->G	-	rbsnp10084551250	T	C
chr10	84664164	polyAG	Alu	A->G	-	rbsnp10084664164	T	C
chr10	84675992	polyAG	Alu	A->G	-	rbsnp10084675992	T	C
chr10	84689296	polyAG	Alu	A->G	-	rbsnp10084689296	T	C
chr10	84695752	polyAG	Alu	A->G	-	rbsnp10084695752	T	C
chr10	84695926	polyAG	Alu	A->G	-	rbsnp10084695926	T	C
chr10	84707767	polyAG	Alu	A->G	-	rbsnp10084707767	T	C
chr10	84711983	polyAG	Alu	A->G	-	rbsnp10084711983	T	C
chr10	84713481	polyAG	Alu	A->G	-	rbsnp10084713481	T	C
chr10	84713973	polyAG	Alu	A->G	-	rbsnp10084713973	T	C
chr10	84740660	polyAG	Alu	A->G	-	rbsnp10084740660	T	C
chr10	84755398	polyAG	Alu	A->G	-	rbsnp10084755398	T	C
chr10	84775053	polyAG	Alu	A->G	+	rbsnp10084775053	A	G
chr10	84778627	polyAG	Alu	A->G	+	rbsnp10084778627	A	G
chr10	84780975	polyAG	Alu	A->G	+	rbsnp10084780975	A	G
chr10	84798813	polyAG	Alu	A->G	+	rbsnp10084798813	A	G
chr10	84836599	polyAG	Alu	A->G	+	rbsnp10084836599	A	G
chr10	84837538	polyAG	Alu	A->G	+	rbsnp10084837538	A	G
chr10	84840448	polyAG	Alu	A->G	+	rbsnp10084840448	A	G
chr10	84848601	polyAG	Alu	A->G	-	rbsnp10084848601	T	C
chr10	84848666	polyAG	Alu	A->G	-	rbsnp10084848666	T	C
chr10	84864883	polyAG	Alu	A->G	+	rbsnp10084864883	A	G
chr10	84866471	polyAG	Alu	A->G	+	rbsnp10084866471	A	G
chr10	84870321	polyAG	Alu	A->G	+	rbsnp10084870321	A	G
chr10	84874302	polyAG	Alu	A->G	+	rbsnp10084874302	A	G
chr10	84874941	polyAG	Alu	A->G	+	rbsnp10084874941	A	G
chr10	84880911	polyAG	Alu	A->G	+	rbsnp10084880911	A	G
chr10	84882891	polyAG	Alu	A->G	+	rbsnp10084882891	A	G
chr10	84999153	polyGA	Alu	A->G	-	rbsnp10084999153	C	T
chr10	85026155	polyGA	Alu	A->G	+	rbsnp10085026155	G	A
chr10	85026323	polyAG	Alu	A->G	+	rbsnp10085026323	A	G
chr10	85042692	polyGA	Alu	A->G	+	rbsnp10085042692	G	A
chr10	85057645	polyGA	Alu	A->G	+	rbsnp10085057645	G	A
chr10	85068685	polyAG	Alu	A->G	+	rbsnp10085068685	A	G
chr10	85109821	polyAG	Alu	A->G	-	rbsnp10085109821	T	C
chr10	85149406	polyAG	Alu	A->G	-	rbsnp10085149406	T	C
chr10	85155513	polyGA	Alu	A->G	-	rbsnp10085155513	C	T
chr10	85167283	polyAG	Alu	A->G	-	rbsnp10085167283	T	C
chr10	85169107	polyAG	Alu	A->G	+	rbsnp10085169107	A	G
chr10	85171390	polyGA	Alu	A->G	-	rbsnp10085171390	C	T
chr10	85197762	polyGA	Alu	A->G	-	rbsnp10085197762	C	T
chr10	85197872	polyGA	Alu	A->G	-	rbsnp10085197872	C	T
chr10	85198298	polyAG	Alu	A->G	-	rbsnp10085198298	T	C
chr10	85222688	polyAG	Alu	A->G	-	rbsnp10085222688	T	C
chr10	85270535	polyAG	Alu	A->G	+	rbsnp10085270535	A	G
chr10	85294786	polyAG	Alu	A->G	+	rbsnp10085294786	A	G
chr10	85302858	polyAG	Alu	A->G	+	rbsnp10085302858	A	G
chr10	85336187	polyAG	Alu	A->G	-	rbsnp10085336187	T	C
chr10	85336833	polyAG	Alu	A->G	+	rbsnp10085336833	A	G
chr10	85344674	polyAG	Alu	A->G	+	rbsnp10085344674	A	G
chr10	85346430	polyAG	Alu	A->G	-	rbsnp10085346430	T	C
chr10	85346531	polyAG	Alu	A->G	+	rbsnp10085346531	A	G
chr10	85346564	polyGA	Alu	A->G	+	rbsnp10085346564	G	A
chr10	85346588	polyAG	Alu	A->G	-	rbsnp10085346588	T	C
chr10	85347219	polyAG	Alu	A->G	+	rbsnp10085347219	A	G
chr10	85347487	polyAG	Alu	A->G	-	rbsnp10085347487	T	C
chr10	85348367	polyGA	Alu	A->G	-	rbsnp10085348367	C	T
chr10	85349335	polyAG	Alu	A->G	-	rbsnp10085349335	T	C
chr10	85350345	polyAG	Alu	A->G	+	rbsnp10085350345	A	G
chr10	85364979	polyGA	Alu	A->G	-	rbsnp10085364979	C	T
chr10	85366111	polyAG	Alu	A->G	-	rbsnp10085366111	T	C
chr10	85379555	polyAG	Alu	A->G	+	rbsnp10085379555	A	G
chr10	85380008	polyAG	Alu	A->G	+	rbsnp10085380008	A	G
chr10	85386784	polyGA	Alu	A->G	-	rbsnp10085386784	C	T
chr10	85394902	polyAG	Alu	A->G	-	rbsnp10085394902	T	C
chr10	85400303	polyAG	Alu	A->G	-	rbsnp10085400303	T	C
chr10	85407892	polyGA	Alu	A->G	+	rbsnp10085407892	G	A
chr10	85407895	polyAG	Alu	A->G	+	rbsnp10085407895	A	G
chr10	85433874	polyAG	Alu	A->G	+	rbsnp10085433874	A	G
chr10	85436373	polyAG	Alu	A->G	+	rbsnp10085436373	A	G
chr10	85447594	polyAG	Alu	A->G	+	rbsnp10085447594	A	G
chr10	85447750	polyAG	Alu	A->G	+	rbsnp10085447750	A	G
chr10	85462982	polyAG	Alu	A->G	+	rbsnp10085462982	A	G
chr10	85467458	polyAG	Alu	A->G	+	rbsnp10085467458	A	G
chr10	85503415	polyAG	Alu	A->G	-	rbsnp10085503415	T	C
chr10	85549546	polyGA	Alu	A->G	-	rbsnp10085549546	C	T
chr10	85561075	polyAG	Alu	A->G	+	rbsnp10085561075	A	G
chr10	85572193	polyAG	Alu	A->G	-	rbsnp10085572193	T	C
chr10	85572567	polyAG	Alu	A->G	-	rbsnp10085572567	T	C
chr10	85577215	polyAG	Alu	A->G	+	rbsnp10085577215	A	G
chr10	85587979	polyAG	Alu	A->G	+	rbsnp10085587979	A	G
chr10	85590908	polyGA	Alu	A->G	+	rbsnp10085590908	G	A
chr10	85611234	polyAG	Alu	A->G	+	rbsnp10085611234	A	G
chr10	85611401	polyAG	Alu	A->G	+	rbsnp10085611401	A	G
chr10	85633995	polyAG	Alu	A->G	-	rbsnp10085633995	T	C
chr10	85740476	polyAG	Alu	A->G	-	rbsnp10085740476	T	C
chr10	85740521	polyAG	Alu	A->G	-	rbsnp10085740521	T	C
chr10	85810186	polyAG	Alu	A->G	+	rbsnp10085810186	A	G
chr10	85816203	polyAG	Alu	A->G	+	rbsnp10085816203	A	G
chr10	85859363	polyAG	Alu	A->G	+	rbsnp10085859363	A	G
chr10	85859375	polyAG	Alu	A->G	+	rbsnp10085859375	A	G
chr10	85916090	polyAG	Alu	A->G	+	rbsnp10085916090	A	G
chr10	86057703	polyAG	Alu	A->G	-	rbsnp10086057703	T	C
chr10	86060526	polyAG	Alu	A->G	-	rbsnp10086060526	T	C
chr10	86132855	polyAG	Alu	A->G	-	rbsnp10086132855	T	C
chr10	86138473	polyAG	Alu	A->G	-	rbsnp10086138473	T	C
chr10	86150989	polyGA	Alu	A->G	-	rbsnp10086150989	C	T
chr10	86178619	polyGA	Alu	A->G	-	rbsnp10086178619	C	T
chr10	86219183	polyGA	Alu	A->G	-	rbsnp10086219183	C	T
chr10	86494412	polyAG	Alu	A->G	+	rbsnp10086494412	A	G
chr10	86553020	polyAG	Alu	A->G	-	rbsnp10086553020	T	C
chr10	86553111	polyAG	Alu	A->G	-	rbsnp10086553111	T	C
chr10	86556444	polyAG	Alu	A->G	-	rbsnp10086556444	T	C
chr10	86561263	polyAG	Alu	A->G	-	rbsnp10086561263	T	C
chr10	86570080	polyAG	Alu	A->G	-	rbsnp10086570080	T	C
chr10	86630579	polyAG	Alu	A->G	-	rbsnp10086630579	T	C
chr10	86644306	polyAG	Alu	A->G	-	rbsnp10086644306	T	C
chr10	86645950	polyAG	Alu	A->G	-	rbsnp10086645950	T	C
chr10	86655674	polyAG	Alu	A->G	-	rbsnp10086655674	T	C
chr10	86664170	polyAG	Alu	A->G	-	rbsnp10086664170	T	C
chr10	86665974	polyAG	Alu	A->G	-	rbsnp10086665974	T	C
chr10	86665997	polyGA	Alu	A->G	-	rbsnp10086665997	C	T
chr10	86669594	polyAG	Alu	A->G	-	rbsnp10086669594	T	C
chr10	86683774	polyAG	Alu	A->G	-	rbsnp10086683774	T	C
chr10	86686121	polyAG	Alu	A->G	-	rbsnp10086686121	T	C
chr10	86687015	polyAG	Alu	A->G	-	rbsnp10086687015	T	C
chr10	86778835	polyGA	Alu	A->G	-	rbsnp10086778835	C	T
chr10	86816619	polyAG	Alu	A->G	-	rbsnp10086816619	T	C
chr10	86820765	polyAG	Alu	A->G	-	rbsnp10086820765	T	C
chr10	86820899	polyAG	Alu	A->G	-	rbsnp10086820899	T	C
chr10	86820915	polyAG	Alu	A->G	-	rbsnp10086820915	T	C
chr10	86935845	polyAG	Alu	A->G	-	rbsnp10086935845	T	C
chr10	86936139	polyAG	Alu	A->G	-	rbsnp10086936139	T	C
chr1	8701109	polyAG	Alu	A->G	-	rbsnp1008701109	T	C
chr10	87115968	polyAG	Alu	A->G	-	rbsnp10087115968	T	C
chr10	87402586	polyAG	Alu	A->G	+	rbsnp10087402586	A	G
chr10	87615070	polyAG	Alu	A->G	-	rbsnp10087615070	T	C
chr10	87757048	polyAG	Alu	A->G	-	rbsnp10087757048	T	C
chr10	87948028	polyAG	Alu	A->G	+	rbsnp10087948028	A	G
chr10	87970147	polyAG	Alu	A->G	+	rbsnp10087970147	A	G
chr10	88019072	polyAG	Alu	A->G	-	rbsnp10088019072	T	C
chr10	88019865	polyAG	Alu	A->G	-	rbsnp10088019865	T	C
chr10	88075393	polyAG	Alu	A->G	+	rbsnp10088075393	A	G
chr10	88149934	polyAG	Alu	A->G	+	rbsnp10088149934	A	G
chr10	88156201	polyGA	Alu	A->G	+	rbsnp10088156201	G	A
chr10	88156941	polyAG	Alu	A->G	+	rbsnp10088156941	A	G
chr10	88762309	polyAG	Alu	A->G	+	rbsnp10088762309	A	G
chr10	88772091	polyAG	Alu	A->G	+	rbsnp10088772091	A	G
chr10	88802118	polyAG	Alu	A->G	+	rbsnp10088802118	A	G
chr10	88802133	polyAG	Alu	A->G	+	rbsnp10088802133	A	G
chr10	88820511	polyAG	Alu	A->G	+	rbsnp10088820511	A	G
chr10	88823168	polyGA	Alu	A->G	+	rbsnp10088823168	G	A
chr10	88824183	polyAG	Alu	A->G	+	rbsnp10088824183	A	G
chr10	89071278	polyAG	Alu	A->G	+	rbsnp10089071278	A	G
chr10	89204339	polyAG	Alu	A->G	-	rbsnp10089204339	T	C
chr10	89205257	polyAG	Alu	A->G	-	rbsnp10089205257	T	C
chr1	8928124	polyAG	Alu	A->G	-	rbsnp1008928124	T	C
chr10	89319606	polyAG	Alu	A->G	+	rbsnp10089319606	A	G
chr10	89367196	polyAG	Alu	A->G	+	rbsnp10089367196	A	G
chr10	89387836	polyAG	Alu	A->G	-	rbsnp10089387836	T	C
chr10	89387901	polyAG	Alu	A->G	-	rbsnp10089387901	T	C
chr10	89437754	polyAG	Alu	A->G	+	rbsnp10089437754	A	G
chr10	89521574	polyGA	Alu	A->G	+	rbsnp10089521574	G	A
chr10	89656604	polyAG	Alu	A->G	+	rbsnp10089656604	A	G
chr10	89728838	polyAG	Alu	A->G	+	rbsnp10089728838	A	G
chr10	89729244	polyAG	Alu	A->G	+	rbsnp10089729244	A	G
chr1	8973403	polyAG	Alu	A->G	-	rbsnp1008973403	T	C
chr10	89750320	polyAG	Alu	A->G	+	rbsnp10089750320	A	G
chr10	89755334	polyAG	Alu	A->G	+	rbsnp10089755334	A	G
chr1	8980087	polyAG	Alu	A->G	-	rbsnp1008980087	T	C
chr1	8984455	polyAG	Alu	A->G	-	rbsnp1008984455	T	C
chr10	90051177	polyAG	Alu	A->G	+	rbsnp10090051177	A	G
chr10	90051560	polyAG	Alu	A->G	-	rbsnp10090051560	T	C
chr10	90176207	polyAG	Alu	A->G	+	rbsnp10090176207	A	G
chr10	90192834	polyAG	Alu	A->G	+	rbsnp10090192834	A	G
chr10	90221160	polyAG	Alu	A->G	+	rbsnp10090221160	A	G
chr10	90244236	polyAG	Alu	A->G	+	rbsnp10090244236	A	G
chr10	90271493	polyAG	Alu	A->G	+	rbsnp10090271493	A	G
chr10	90446196	polyAG	Alu	A->G	-	rbsnp10090446196	T	C
chr10	90703564	polyAG	Alu	A->G	-	rbsnp10090703564	T	C
chr10	90722549	polyAG	Alu	A->G	-	rbsnp10090722549	T	C
chr10	90722553	polyAG	Alu	A->G	-	rbsnp10090722553	T	C
chr10	90738130	polyAG	Alu	A->G	+	rbsnp10090738130	A	G
chr10	90806836	polyAG	Alu	A->G	+	rbsnp10090806836	A	G
chr10	91113236	polyGA	Alu	A->G	+	rbsnp10091113236	G	A
chr1	9119202	polyAG	Alu	A->G	-	rbsnp1009119202	T	C
chr1	9120042	polyAG	Alu	A->G	-	rbsnp1009120042	T	C
chr1	9137874	polyAG	Alu	A->G	-	rbsnp1009137874	T	C
chr1	9190646	polyAG	Alu	A->G	-	rbsnp1009190646	T	C
chr1	9192387	polyAG	Alu	A->G	-	rbsnp1009192387	T	C
chr1	9194294	polyAG	Alu	A->G	-	rbsnp1009194294	T	C
chr1	9200459	polyAG	Alu	A->G	-	rbsnp1009200459	T	C
chr10	92018804	polyAG	Alu	A->G	+	rbsnp10092018804	A	G
chr1	9239127	polyAG	Alu	A->G	-	rbsnp1009239127	T	C
chr1	9258703	polyAG	Alu	A->G	-	rbsnp1009258703	T	C
chr1	9294212	polyAG	Alu	A->G	-	rbsnp1009294212	T	C
chr1	9294407	polyAG	Alu	A->G	-	rbsnp1009294407	T	C
chr1	9325128	polyAG	Alu	A->G	-	rbsnp1009325128	T	C
chr1	9376072	polyAG	Alu	A->G	-	rbsnp1009376072	T	C
chr10	93763088	polyAG	Alu	A->G	-	rbsnp10093763088	T	C
chr10	93772248	polyAG	Alu	A->G	-	rbsnp10093772248	T	C
chr10	93841255	polyAG	Alu	A->G	+	rbsnp10093841255	A	G
chr10	93859201	polyAG	Alu	A->G	-	rbsnp10093859201	T	C
chr10	93859202	polyAG	Alu	A->G	-	rbsnp10093859202	T	C
chr10	93860541	polyAG	Alu	A->G	-	rbsnp10093860541	T	C
chr10	93861468	polyAG	Alu	A->G	-	rbsnp10093861468	T	C
chr10	93997429	polyAG	Alu	A->G	+	rbsnp10093997429	A	G
chr10	94020275	polyAG	Alu	A->G	+	rbsnp10094020275	A	G
chr10	94089011	polyAG	Alu	A->G	-	rbsnp10094089011	T	C
chr10	94160860	polyAG	Alu	A->G	+	rbsnp10094160860	A	G
chr10	94218126	polyAG	Alu	A->G	+	rbsnp10094218126	A	G
chr10	94218526	polyAG	Alu	A->G	-	rbsnp10094218526	T	C
chr10	94219112	polyAG	Alu	A->G	+	rbsnp10094219112	A	G
chr10	94304197	polyAG	Alu	A->G	-	rbsnp10094304197	T	C
chr10	94304643	polyAG	Alu	A->G	-	rbsnp10094304643	T	C
chr10	94398903	polyAG	Alu	A->G	+	rbsnp10094398903	A	G
chr10	94402571	polyAG	Alu	A->G	+	rbsnp10094402571	A	G
chr10	94403108	polyAG	Alu	A->G	+	rbsnp10094403108	A	G
chr10	94409931	polyAG	Alu	A->G	+	rbsnp10094409931	A	G
chr10	94410333	polyAG	Alu	A->G	+	rbsnp10094410333	A	G
chr10	94411740	polyAG	Alu	A->G	+	rbsnp10094411740	A	G
chr10	94434233	polyAG	Alu	A->G	+	rbsnp10094434233	A	G
chr10	94471504	polyAG	Alu	A->G	-	rbsnp10094471504	T	C
chr10	94590746	polyAG	Alu	A->G	+	rbsnp10094590746	A	G
chr10	94590916	polyAG	Alu	A->G	+	rbsnp10094590916	A	G
chr10	94617544	polyAG	Alu	A->G	+	rbsnp10094617544	A	G
chr10	94653470	polyGA	Alu	A->G	-	rbsnp10094653470	C	T
chr10	94685617	polyAG	Alu	A->G	-	rbsnp10094685617	T	C
chr10	94697974	polyAG	Alu	A->G	-	rbsnp10094697974	T	C
chr1	9476836	polyAG	Alu	A->G	+	rbsnp1009476836	A	G
chr10	94809854	polyAG	Alu	A->G	-	rbsnp10094809854	T	C
chr1	9481520	polyGA	Alu	A->G	-	rbsnp1009481520	C	T
chr1	9541180	polyAG	Alu	A->G	-	rbsnp1009541180	T	C
chr1	9549888	polyAG	Alu	A->G	-	rbsnp1009549888	T	C
chr1	9559753	polyAG	Alu	A->G	-	rbsnp1009559753	T	C
chr1	9562511	polyAG	Alu	A->G	-	rbsnp1009562511	T	C
chr1	9596450	polyAG	Alu	A->G	-	rbsnp1009596450	T	C
chr1	9596516	polyGA	Alu	A->G	-	rbsnp1009596516	C	T
chr1	9660088	polyGA	Alu	A->G	+	rbsnp1009660088	G	A
chr1	9676378	polyAG	Alu	A->G	-	rbsnp1009676378	T	C
chr1	9720262	polyAG	Alu	A->G	-	rbsnp1009720262	T	C
chr1	9720286	polyAG	Alu	A->G	-	rbsnp1009720286	T	C
chr1	9858157	polyAG	Alu	A->G	+	rbsnp1009858157	A	G
chr1	9893327	polyAG	Alu	A->G	+	rbsnp1009893327	A	G
chr1	10019552	polyAG	Alu	A->G	+	rbsnp1010019552	A	G
chr1	10064893	polyGA	Alu	A->G	+	rbsnp1010064893	G	A
chr1	10420509	polyAG	Alu	A->G	+	rbsnp1010420509	A	G
chr1	10686359	polyAG	Alu	A->G	+	rbsnp1010686359	A	G
chr1	10717255	polyAG	Alu	A->G	+	rbsnp1010717255	A	G
chr1	10717300	polyAG	Alu	A->G	+	rbsnp1010717300	A	G
chr1	10739661	polyAG	Alu	A->G	+	rbsnp1010739661	A	G
chr1	10746058	polyGA	Alu	A->G	+	rbsnp1010746058	G	A
chr1	10766437	polyAG	Alu	A->G	+	rbsnp1010766437	A	G
chr1	10766520	polyAG	Alu	A->G	+	rbsnp1010766520	A	G
chr1	10830886	polyGA	Alu	A->G	+	rbsnp1010830886	G	A
chr1	10870723	polyAG	Alu	A->G	+	rbsnp1010870723	A	G
chr1	10872668	polyAG	Alu	A->G	+	rbsnp1010872668	A	G
chr1	10876641	polyAG	Alu	A->G	+	rbsnp1010876641	A	G
chr1	10991961	polyAG	Alu	A->G	+	rbsnp1010991961	A	G
chr1	10993877	polyAG	Alu	A->G	+	rbsnp1010993877	A	G
chr1	10995440	polyAG	Alu	A->G	+	rbsnp1010995440	A	G
chr1	11016622	polyAG	Alu	A->G	+	rbsnp1011016622	A	G
chr1	11033784	polyAG	Alu	A->G	+	rbsnp1011033784	A	G
chr1	11078224	polyAG	Alu	A->G	+	rbsnp1011078224	A	G
chr1	11358362	polyAG	Alu	A->G	+	rbsnp1011358362	A	G
chr1	11406941	polyAG	Alu	A->G	-	rbsnp1011406941	T	C
chr1	11427551	polyAG	Alu	A->G	-	rbsnp1011427551	T	C
chr1	11428008	polyGA	Alu	A->G	-	rbsnp1011428008	C	T
chr1	11428162	polyAG	Alu	A->G	-	rbsnp1011428162	T	C
chr1	11428236	polyAG	Alu	A->G	-	rbsnp1011428236	T	C
chr1	11465759	polyAG	Alu	A->G	-	rbsnp1011465759	T	C
chr1	11477498	polyAG	Alu	A->G	-	rbsnp1011477498	T	C
chr1	11508027	polyAG	Alu	A->G	-	rbsnp1011508027	T	C
chr1	11525267	polyAG	Alu	A->G	-	rbsnp1011525267	T	C
chr1	11569812	polyAG	Alu	A->G	-	rbsnp1011569812	T	C
chr1	11569852	polyAG	Alu	A->G	-	rbsnp1011569852	T	C
chr1	11603348	polyAG	Alu	A->G	-	rbsnp1011603348	T	C
chr1	11612305	polyAG	Alu	A->G	-	rbsnp1011612305	T	C
chr1	11630311	polyGA	Alu	A->G	-	rbsnp1011630311	C	T
chr1	11630925	polyAG	Alu	A->G	-	rbsnp1011630925	T	C
chr1	11674683	polyAG	Alu	A->G	-	rbsnp1011674683	T	C
chr1	11675284	polyAG	Alu	A->G	-	rbsnp1011675284	T	C
chr1	11701433	polyAG	Alu	A->G	-	rbsnp1011701433	T	C
chr1	11710782	polyAG	Alu	A->G	-	rbsnp1011710782	T	C
chr1	11784562	polyAG	Alu	A->G	-	rbsnp1011784562	T	C
chr1	11819261	polyAG	Alu	A->G	-	rbsnp1011819261	T	C
chr1	11911700	polyAG	Alu	A->G	-	rbsnp1011911700	T	C
chr1	11912173	polyAG	Alu	A->G	-	rbsnp1011912173	T	C
chr1	12121956	polyGA	Alu	A->G	-	rbsnp1012121956	C	T
chr1	12220608	polyGA	Alu	A->G	-	rbsnp1012220608	C	T
chr1	12241874	polyAG	Alu	A->G	-	rbsnp1012241874	T	C
chr1	12289271	polyGA	Alu	A->G	+	rbsnp1012289271	G	A
chr1	12498342	polyAG	Alu	A->G	+	rbsnp1012498342	A	G
chr1	12610351	polyAG	Alu	A->G	+	rbsnp1012610351	A	G
chr1	12658228	polyAG	Alu	A->G	+	rbsnp1012658228	A	G
chr1	12806470	polyGA	Alu	A->G	-	rbsnp1012806470	C	T
chr1	12817429	polyAG	Alu	A->G	-	rbsnp1012817429	T	C
chr1	12821057	polyAG	Alu	A->G	-	rbsnp1012821057	T	C
chr1	12822464	polyGA	Alu	A->G	-	rbsnp1012822464	C	T
chr1	12822508	polyGA	Alu	A->G	-	rbsnp1012822508	C	T
chr1	12837016	polyAG	Alu	A->G	-	rbsnp1012837016	T	C
chr1	12838106	polyGA	Alu	A->G	-	rbsnp1012838106	C	T
chr1	12840066	polyAG	Alu	A->G	-	rbsnp1012840066	T	C
chr1	12847520	polyAG	Alu	A->G	-	rbsnp1012847520	T	C
chr1	12847867	polyAG	Alu	A->G	-	rbsnp1012847867	T	C
chr1	12849797	polyGA	Alu	A->G	-	rbsnp1012849797	C	T
chr1	12850097	polyAG	Alu	A->G	-	rbsnp1012850097	T	C
chr1	12880381	polyGA	Alu	A->G	-	rbsnp1012880381	C	T
chr1	12887939	polyAG	Alu	A->G	-	rbsnp1012887939	T	C
chr1	12889413	polyAG	Alu	A->G	-	rbsnp1012889413	T	C
chr1	13002198	polyAG	Alu	A->G	-	rbsnp1013002198	T	C
chr1	13005002	polyGA	Alu	A->G	-	rbsnp1013005002	C	T
chr1	13005682	polyAG	Alu	A->G	-	rbsnp1013005682	T	C
chr1	13014962	polyAG	Alu	A->G	-	rbsnp1013014962	T	C
chr1	13052002	polyAG	Alu	A->G	+	rbsnp1013052002	A	G
chr1	13069342	polyAG	Alu	A->G	+	rbsnp1013069342	A	G
chr1	13124189	polyAG	Alu	A->G	+	rbsnp1013124189	A	G
chr1	13142269	polyAG	Alu	A->G	+	rbsnp1013142269	A	G
chr1	13158333	polyAG	Alu	A->G	+	rbsnp1013158333	A	G
chr1	13178291	polyGA	Alu	A->G	+	rbsnp1013178291	G	A
chr1	13222291	polyAG	Alu	A->G	+	rbsnp1013222291	A	G
chr1	13240041	polyGA	Alu	A->G	+	rbsnp1013240041	G	A
chr1	13247933	polyAG	Alu	A->G	+	rbsnp1013247933	A	G
chr1	13263451	polyAG	Alu	A->G	+	rbsnp1013263451	A	G
chr1	13318141	polyAG	Alu	A->G	+	rbsnp1013318141	A	G
chr1	13324016	polyAG	Alu	A->G	+	rbsnp1013324016	A	G
chr1	13337378	polyAG	Alu	A->G	+	rbsnp1013337378	A	G
chr1	13337487	polyAG	Alu	A->G	+	rbsnp1013337487	A	G
chr1	13341330	polyAG	Alu	A->G	+	rbsnp1013341330	A	G
chr1	13343472	polyAG	Alu	A->G	+	rbsnp1013343472	A	G
chr1	13352370	polyAG	Alu	A->G	+	rbsnp1013352370	A	G
chr1	13356357	polyAG	Alu	A->G	+	rbsnp1013356357	A	G
chr1	13375630	polyAG	Alu	A->G	+	rbsnp1013375630	A	G
chr1	13375773	polyAG	Alu	A->G	+	rbsnp1013375773	A	G
chr1	13379742	polyAG	Alu	A->G	+	rbsnp1013379742	A	G
chr1	13383526	polyAG	Alu	A->G	+	rbsnp1013383526	A	G
chr1	13438358	polyAG	Alu	A->G	+	rbsnp1013438358	A	G
chr1	13445324	polyAG	Alu	A->G	+	rbsnp1013445324	A	G
chr1	13479652	polyAG	Alu	A->G	+	rbsnp1013479652	A	G
chr1	13484057	polyGA	Alu	A->G	+	rbsnp1013484057	G	A
chr1	13487184	polyAG	Alu	A->G	+	rbsnp1013487184	A	G
chr1	13546141	polyAG	Alu	A->G	-	rbsnp1013546141	T	C
chr1	13548899	polyAG	Alu	A->G	-	rbsnp1013548899	T	C
chr1	13549889	polyAG	Alu	A->G	-	rbsnp1013549889	T	C
chr1	13549900	polyAG	Alu	A->G	-	rbsnp1013549900	T	C
chr1	13550778	polyAG	Alu	A->G	-	rbsnp1013550778	T	C
chr1	13550856	polyAG	Alu	A->G	-	rbsnp1013550856	T	C
chr1	13592705	polyAG	Alu	A->G	+	rbsnp1013592705	A	G
chr1	13635675	polyAG	Alu	A->G	+	rbsnp1013635675	A	G
chr1	13701392	polyAG	Alu	A->G	+	rbsnp1013701392	A	G
chr1	13711720	polyAG	Alu	A->G	+	rbsnp1013711720	A	G
chr1	13877587	polyAG	Alu	A->G	-	rbsnp1013877587	T	C
chr1	14123145	polyAG	Alu	A->G	+	rbsnp1014123145	A	G
chr1	14135586	polyAG	Alu	A->G	+	rbsnp1014135586	A	G
chr1	14135838	polyAG	Alu	A->G	+	rbsnp1014135838	A	G
chr1	14216707	polyAG	Alu	A->G	-	rbsnp1014216707	T	C
chr1	14243021	polyAG	Alu	A->G	-	rbsnp1014243021	T	C
chr1	14326319	polyAG	Alu	A->G	-	rbsnp1014326319	T	C
chr1	14339092	polyAG	Alu	A->G	-	rbsnp1014339092	T	C
chr1	14478540	polyAG	Alu	A->G	+	rbsnp1014478540	A	G
chr1	14770100	polyAG	Alu	A->G	-	rbsnp1014770100	T	C
chr1	14907906	polyAG	Alu	A->G	+	rbsnp1014907906	A	G
chr1	14911946	polyAG	Alu	A->G	+	rbsnp1014911946	A	G
chr1	14923614	polyAG	Alu	A->G	+	rbsnp1014923614	A	G
chr1	14925001	polyAG	Alu	A->G	+	rbsnp1014925001	A	G
chr1	15019800	polyAG	Alu	A->G	+	rbsnp1015019800	A	G
chr1	15050847	polyAG	Alu	A->G	+	rbsnp1015050847	A	G
chr1	15107814	polyGA	Alu	A->G	+	rbsnp1015107814	G	A
chr1	15108029	polyAG	Alu	A->G	+	rbsnp1015108029	A	G
chr1	15110619	polyAG	Alu	A->G	+	rbsnp1015110619	A	G
chr1	15312291	polyAG	Alu	A->G	+	rbsnp1015312291	A	G
chr1	15322206	polyAG	Alu	A->G	+	rbsnp1015322206	A	G
chr1	15380074	polyAG	Alu	A->G	+	rbsnp1015380074	A	G
chr1	15394327	polyAG	Alu	A->G	+	rbsnp1015394327	A	G
chr1	15406058	polyAG	Alu	A->G	+	rbsnp1015406058	A	G
chr1	15440687	polyAG	Alu	A->G	+	rbsnp1015440687	A	G
chr1	15452291	polyAG	Alu	A->G	+	rbsnp1015452291	A	G
chr1	15469862	polyGA	Alu	A->G	+	rbsnp1015469862	G	A
chr1	15736866	polyAG	Alu	A->G	-	rbsnp1015736866	T	C
chr1	15737996	polyAG	Alu	A->G	-	rbsnp1015737996	T	C
chr1	16037468	polyAG	Alu	A->G	-	rbsnp1016037468	T	C
chr1	16456413	polyAG	Alu	A->G	+	rbsnp1016456413	A	G
chr1	16547814	polyAG	Alu	A->G	+	rbsnp1016547814	A	G
chr1	16831781	polyGA	Alu	A->G	+	rbsnp1016831781	G	A
chr1	16834363	polyAG	Alu	A->G	+	rbsnp1016834363	A	G
chr1	16848153	polyAG	Alu	A->G	+	rbsnp1016848153	A	G
chr1	16864825	polyAG	Alu	A->G	+	rbsnp1016864825	A	G
chr1	16985051	polyGA	Alu	A->G	+	rbsnp1016985051	G	A
chr1	16989943	polyAG	Alu	A->G	+	rbsnp1016989943	A	G
chr1	17009898	polyAG	Alu	A->G	+	rbsnp1017009898	A	G
chr1	17187444	polyAG	Alu	A->G	+	rbsnp1017187444	A	G
chr1	17261500	polyAG	Alu	A->G	+	rbsnp1017261500	A	G
chr1	17295323	polyAG	Alu	A->G	+	rbsnp1017295323	A	G
chr1	17312768	polyAG	Alu	A->G	+	rbsnp1017312768	A	G
chr1	17316534	polyAG	Alu	A->G	+	rbsnp1017316534	A	G
chr1	17322011	polyAG	Alu	A->G	+	rbsnp1017322011	A	G
chr1	17341855	polyAG	Alu	A->G	+	rbsnp1017341855	A	G
chr1	17358329	polyAG	Alu	A->G	+	rbsnp1017358329	A	G
chr1	17358333	polyAG	Alu	A->G	+	rbsnp1017358333	A	G
chr1	17386351	polyAG	Alu	A->G	+	rbsnp1017386351	A	G
chr1	17404389	polyAG	Alu	A->G	+	rbsnp1017404389	A	G
chr1	17499041	polyAG	Alu	A->G	+	rbsnp1017499041	A	G
chr1	17537484	polyAG	Alu	A->G	+	rbsnp1017537484	A	G
chr1	17538204	polyAG	Alu	A->G	+	rbsnp1017538204	A	G
chr1	17562727	polyAG	Alu	A->G	+	rbsnp1017562727	A	G
chr1	17571615	polyAG	Alu	A->G	+	rbsnp1017571615	A	G
chr1	17573466	polyAG	Alu	A->G	+	rbsnp1017573466	A	G
chr1	17617231	polyAG	Alu	A->G	+	rbsnp1017617231	A	G
chr1	17621884	polyAG	Alu	A->G	+	rbsnp1017621884	A	G
chr1	17628434	polyAG	Alu	A->G	+	rbsnp1017628434	A	G
chr1	17807390	polyGA	Alu	A->G	+	rbsnp1017807390	G	A
chr1	18321635	polyAG	Alu	A->G	+	rbsnp1018321635	A	G
chr1	18322922	polyAG	Alu	A->G	+	rbsnp1018322922	A	G
chr1	18337262	polyAG	Alu	A->G	+	rbsnp1018337262	A	G
chr1	18345268	polyAG	Alu	A->G	+	rbsnp1018345268	A	G
chr1	18387914	polyAG	Alu	A->G	-	rbsnp1018387914	T	C
chr1	18412449	polyAG	Alu	A->G	+	rbsnp1018412449	A	G
chr1	18429526	polyAG	Alu	A->G	+	rbsnp1018429526	A	G
chr1	18429949	polyAG	Alu	A->G	+	rbsnp1018429949	A	G
chr1	18430437	polyAG	Alu	A->G	+	rbsnp1018430437	A	G
chr1	18436417	polyAG	Alu	A->G	+	rbsnp1018436417	A	G
chr1	18691668	polyAG	Alu	A->G	+	rbsnp1018691668	A	G
chr1	18701479	polyAG	Alu	A->G	+	rbsnp1018701479	A	G
chr1	19080937	polyAG	Alu	A->G	-	rbsnp1019080937	T	C
chr1	19083045	polyAG	Alu	A->G	-	rbsnp1019083045	T	C
chr1	19087675	polyAG	Alu	A->G	-	rbsnp1019087675	T	C
chr1	19093707	polyAG	Alu	A->G	-	rbsnp1019093707	T	C
chr1	19099167	polyAG	Alu	A->G	-	rbsnp1019099167	T	C
chr1	19106014	polyAG	Alu	A->G	-	rbsnp1019106014	T	C
chr1	19107454	polyAG	Alu	A->G	-	rbsnp1019107454	T	C
chr1	19107793	polyAG	Alu	A->G	-	rbsnp1019107793	T	C
chr1	19110748	polyAG	Alu	A->G	-	rbsnp1019110748	T	C
chr1	19116796	polyGA	Alu	A->G	-	rbsnp1019116796	C	T
chr1	19143315	polyAG	Alu	A->G	-	rbsnp1019143315	T	C
chr1	19168842	polyAG	Alu	A->G	+	rbsnp1019168842	A	G
chr1	19176731	polyAG	Alu	A->G	+	rbsnp1019176731	A	G
chr1	19177109	polyAG	Alu	A->G	+	rbsnp1019177109	A	G
chr1	19256094	polyAG	Alu	A->G	+	rbsnp1019256094	A	G
chr1	19259190	polyAG	Alu	A->G	+	rbsnp1019259190	A	G
chr1	19265611	polyAG	Alu	A->G	+	rbsnp1019265611	A	G
chr1	19382847	polyAG	Alu	A->G	-	rbsnp1019382847	T	C
chr1	19402947	polyGA	Alu	A->G	-	rbsnp1019402947	C	T
chr1	19454014	polyAG	Alu	A->G	+	rbsnp1019454014	A	G
chr1	19629006	polyAG	Alu	A->G	-	rbsnp1019629006	T	C
chr1	19660565	polyAG	Alu	A->G	-	rbsnp1019660565	T	C
chr1	19670968	polyAG	Alu	A->G	-	rbsnp1019670968	T	C
chr1	19674468	polyAG	Alu	A->G	-	rbsnp1019674468	T	C
chr1	19676836	polyAG	Alu	A->G	-	rbsnp1019676836	T	C
chr1	19763086	polyAG	Alu	A->G	+	rbsnp1019763086	A	G
chr1	20053315	polyAG	Alu	A->G	-	rbsnp1020053315	T	C
chr1	20172284	polyAG	Alu	A->G	+	rbsnp1020172284	A	G
chr1	20173625	polyAG	Alu	A->G	+	rbsnp1020173625	A	G
chr1	20223604	polyAG	Alu	A->G	+	rbsnp1020223604	A	G
chr1	20355589	polyAG	Alu	A->G	+	rbsnp1020355589	A	G
chr1	21665197	polyAG	Alu	A->G	+	rbsnp1021665197	A	G
chr1	21673872	polyAG	Alu	A->G	+	rbsnp1021673872	A	G
chr1	21837276	polyAG	Alu	A->G	-	rbsnp1021837276	T	C
chr1	21859318	polyAG	Alu	A->G	-	rbsnp1021859318	T	C
chr1	21860164	polyAG	Alu	A->G	-	rbsnp1021860164	T	C
chr1	21860249	polyGA	Alu	A->G	-	rbsnp1021860249	C	T
chr1	21865599	polyGA	Alu	A->G	-	rbsnp1021865599	C	T
chr1	21868873	polyAG	Alu	A->G	+	rbsnp1021868873	A	G
chr1	21914059	polyAG	Alu	A->G	+	rbsnp1021914059	A	G
chr1	21972441	polyAG	Alu	A->G	+	rbsnp1021972441	A	G
chr1	22022049	polyAG	Alu	A->G	-	rbsnp1022022049	T	C
chr1	22105220	polyAG	Alu	A->G	-	rbsnp1022105220	T	C
chr1	22250501	polyAG	Alu	A->G	+	rbsnp1022250501	A	G
chr1	22260501	polyAG	Alu	A->G	+	rbsnp1022260501	A	G
chr1	22336509	polyAG	Alu	A->G	-	rbsnp1022336509	T	C
chr1	22402424	polyGA	Alu	A->G	-	rbsnp1022402424	C	T
chr1	22411787	polyAG	Alu	A->G	-	rbsnp1022411787	T	C
chr1	22729678	polyAG	Alu	A->G	+	rbsnp1022729678	A	G
chr1	23306516	polyGA	Alu	A->G	+	rbsnp1023306516	G	A
chr1	23312481	polyAG	Alu	A->G	+	rbsnp1023312481	A	G
chr1	23499353	polyAG	Alu	A->G	-	rbsnp1023499353	T	C
chr1	23550710	polyAG	Alu	A->G	-	rbsnp1023550710	T	C
chr1	23550736	polyAG	Alu	A->G	-	rbsnp1023550736	T	C
chr1	23570613	polyAG	Alu	A->G	-	rbsnp1023570613	T	C
chr1	23572285	polyAG	Alu	A->G	-	rbsnp1023572285	T	C
chr1	23615316	polyAG	Alu	A->G	-	rbsnp1023615316	T	C
chr1	23625413	polyAG	Alu	A->G	-	rbsnp1023625413	T	C
chr1	23632113	polyAG	Alu	A->G	-	rbsnp1023632113	T	C
chr1	23655977	polyAG	Alu	A->G	-	rbsnp1023655977	T	C
chr1	23677800	polyAG	Alu	A->G	-	rbsnp1023677800	T	C
chr1	23795608	polyAG	Alu	A->G	-	rbsnp1023795608	T	C
chr1	23798790	polyGA	Alu	A->G	-	rbsnp1023798790	C	T
chr1	23805509	polyGA	Alu	A->G	-	rbsnp1023805509	C	T
chr1	23812512	polyAG	Alu	A->G	-	rbsnp1023812512	T	C
chr1	23813747	polyAG	Alu	A->G	-	rbsnp1023813747	T	C
chr1	23833282	polyAG	Alu	A->G	-	rbsnp1023833282	T	C
chr1	23836020	polyAG	Alu	A->G	-	rbsnp1023836020	T	C
chr1	23837188	polyAG	Alu	A->G	-	rbsnp1023837188	T	C
chr1	23838947	polyAG	Alu	A->G	-	rbsnp1023838947	T	C
chr1	23849630	polyAG	Alu	A->G	+	rbsnp1023849630	A	G
chr1	23888384	polyGA	Alu	A->G	-	rbsnp1023888384	C	T
chr1	23899510	polyAG	Alu	A->G	-	rbsnp1023899510	T	C
chr1	23910452	polyAG	Alu	A->G	-	rbsnp1023910452	T	C
chr1	23921182	polyAG	Alu	A->G	-	rbsnp1023921182	T	C
chr1	23935728	polyAG	Alu	A->G	-	rbsnp1023935728	T	C
chr1	23956837	polyAG	Alu	A->G	-	rbsnp1023956837	T	C
chr1	24069682	polyGA	Alu	A->G	+	rbsnp1024069682	G	A
chr1	24206251	polyAG	Alu	A->G	-	rbsnp1024206251	T	C
chr1	24290932	polyAG	Alu	A->G	-	rbsnp1024290932	T	C
chr1	24296393	polyAG	Alu	A->G	-	rbsnp1024296393	T	C
chr1	24300288	polyAG	Alu	A->G	-	rbsnp1024300288	T	C
chr1	24313686	polyGA	Alu	A->G	-	rbsnp1024313686	C	T
chr1	24314012	polyAG	Alu	A->G	-	rbsnp1024314012	T	C
chr1	24316563	polyGA	Alu	A->G	-	rbsnp1024316563	C	T
chr1	24354364	polyGA	Alu	A->G	-	rbsnp1024354364	C	T
chr1	24454431	polyAG	Alu	A->G	-	rbsnp1024454431	T	C
chr1	24494317	polyAG	Alu	A->G	-	rbsnp1024494317	T	C
chr1	24494420	polyAG	Alu	A->G	-	rbsnp1024494420	T	C
chr1	24648496	polyAG	Alu	A->G	+	rbsnp1024648496	A	G
chr1	24666672	polyAG	Alu	A->G	+	rbsnp1024666672	A	G
chr1	24691080	polyAG	Alu	A->G	+	rbsnp1024691080	A	G
chr1	25066543	polyAG	Alu	A->G	+	rbsnp1025066543	A	G
chr1	25333692	polyGA	Alu	A->G	+	rbsnp1025333692	G	A
chr1	25476917	polyGA	Alu	A->G	+	rbsnp1025476917	G	A
chr1	25648364	polyAG	Alu	A->G	+	rbsnp1025648364	A	G
chr1	25675194	polyAG	Alu	A->G	+	rbsnp1025675194	A	G
chr1	25681429	polyAG	Alu	A->G	+	rbsnp1025681429	A	G
chr1	25701194	polyAG	Alu	A->G	-	rbsnp1025701194	T	C
chr1	25733275	polyAG	Alu	A->G	-	rbsnp1025733275	T	C
chr1	25734310	polyAG	Alu	A->G	-	rbsnp1025734310	T	C
chr1	25747905	polyAG	Alu	A->G	-	rbsnp1025747905	T	C
chr1	25749391	polyAG	Alu	A->G	-	rbsnp1025749391	T	C
chr1	25762692	polyAG	Alu	A->G	-	rbsnp1025762692	T	C
chr1	25894960	polyAG	Alu	A->G	-	rbsnp1025894960	T	C
chr1	25902283	polyAG	Alu	A->G	-	rbsnp1025902283	T	C
chr1	25921392	polyAG	Alu	A->G	-	rbsnp1025921392	T	C
chr1	25981196	polyAG	Alu	A->G	-	rbsnp1025981196	T	C
chr1	26063544	polyAG	Alu	A->G	-	rbsnp1026063544	T	C
chr1	26167499	polyAG	Alu	A->G	+	rbsnp1026167499	A	G
chr1	26322123	polyGA	Alu	A->G	+	rbsnp1026322123	G	A
chr1	26322148	polyGA	Alu	A->G	+	rbsnp1026322148	G	A
chr1	26342727	polyAG	Alu	A->G	+	rbsnp1026342727	A	G
chr1	26371131	polyAG	Alu	A->G	+	rbsnp1026371131	A	G
chr1	26385955	polyAG	Alu	A->G	-	rbsnp1026385955	T	C
chr1	26390997	polyAG	Alu	A->G	+	rbsnp1026390997	A	G
chr1	26424238	polyAG	Alu	A->G	-	rbsnp1026424238	T	C
chr1	26424240	polyAG	Alu	A->G	-	rbsnp1026424240	T	C
chr1	26433391	polyAG	Alu	A->G	-	rbsnp1026433391	T	C
chr1	26458957	polyAG	Alu	A->G	-	rbsnp1026458957	T	C
chr1	26469202	polyAG	Alu	A->G	-	rbsnp1026469202	T	C
chr1	26919647	polyAG	Alu	A->G	-	rbsnp1026919647	T	C
chr1	26919716	polyAG	Alu	A->G	-	rbsnp1026919716	T	C
chr1	27058556	polyAG	Alu	A->G	+	rbsnp1027058556	A	G
chr1	27065215	polyAG	Alu	A->G	+	rbsnp1027065215	A	G
chr1	27066340	polyAG	Alu	A->G	+	rbsnp1027066340	A	G
chr1	27069534	polyAG	Alu	A->G	+	rbsnp1027069534	A	G
chr1	27073737	polyAG	Alu	A->G	+	rbsnp1027073737	A	G
chr1	27076922	polyAG	Alu	A->G	+	rbsnp1027076922	A	G
chr1	27111213	polyAG	Alu	A->G	+	rbsnp1027111213	A	G
chr1	27111244	polyAG	Alu	A->G	+	rbsnp1027111244	A	G
chr1	27304229	polyAG	Alu	A->G	+	rbsnp1027304229	A	G
chr1	27380143	polyAG	Alu	A->G	+	rbsnp1027380143	A	G
chr1	27382935	polyAG	Alu	A->G	+	rbsnp1027382935	A	G
chr1	27392657	polyAG	Alu	A->G	+	rbsnp1027392657	A	G
chr1	27402162	polyAG	Alu	A->G	+	rbsnp1027402162	A	G
chr1	27402191	polyAG	Alu	A->G	+	rbsnp1027402191	A	G
chr1	27403087	polyAG	Alu	A->G	+	rbsnp1027403087	A	G
chr1	27412408	polyAG	Alu	A->G	+	rbsnp1027412408	A	G
chr1	27416766	polyAG	Alu	A->G	+	rbsnp1027416766	A	G
chr1	27416900	polyAG	Alu	A->G	+	rbsnp1027416900	A	G
chr1	27416927	polyAG	Alu	A->G	+	rbsnp1027416927	A	G
chr1	27417733	polyAG	Alu	A->G	+	rbsnp1027417733	A	G
chr1	27432731	polyGA	Alu	A->G	+	rbsnp1027432731	G	A
chr1	27436436	polyAG	Alu	A->G	+	rbsnp1027436436	A	G
chr1	27444490	polyGA	Alu	A->G	+	rbsnp1027444490	G	A
chr1	27453558	polyAG	Alu	A->G	+	rbsnp1027453558	A	G
chr1	27453560	polyAG	Alu	A->G	+	rbsnp1027453560	A	G
chr1	28003524	polyAG	Alu	A->G	+	rbsnp1028003524	A	G
chr1	28012311	polyAG	Alu	A->G	+	rbsnp1028012311	A	G
chr1	28015556	polyAG	Alu	A->G	+	rbsnp1028015556	A	G
chr1	28038239	polyGA	Alu	A->G	+	rbsnp1028038239	G	A
chr1	28041062	polyAG	Alu	A->G	+	rbsnp1028041062	A	G
chr1	28042725	polyAG	Alu	A->G	+	rbsnp1028042725	A	G
chr1	28058957	polyAG	Alu	A->G	+	rbsnp1028058957	A	G
chr1	28184259	polyAG	Alu	A->G	+	rbsnp1028184259	A	G
chr1	28203885	polyAG	Alu	A->G	+	rbsnp1028203885	A	G
chr1	28205461	polyAG	Alu	A->G	+	rbsnp1028205461	A	G
chr1	28229298	polyGA	Alu	A->G	+	rbsnp1028229298	G	A
chr1	28264660	polyAG	Alu	A->G	+	rbsnp1028264660	A	G
chr1	28367917	polyAG	Alu	A->G	+	rbsnp1028367917	A	G
chr1	28444803	polyAG	Alu	A->G	+	rbsnp1028444803	A	G
chr1	28498538	polyAG	Alu	A->G	-	rbsnp1028498538	T	C
chr1	28501666	polyAG	Alu	A->G	-	rbsnp1028501666	T	C
chr1	28564697	polyAG	Alu	A->G	-	rbsnp1028564697	T	C
chr1	28578895	polyAG	Alu	A->G	-	rbsnp1028578895	T	C
chr1	28591944	polyAG	Alu	A->G	-	rbsnp1028591944	T	C
chr1	28639718	polyGA	Alu	A->G	-	rbsnp1028639718	C	T
chr1	28688534	polyAG	Alu	A->G	-	rbsnp1028688534	T	C
chr1	28865048	polyAG	Alu	A->G	+	rbsnp1028865048	A	G
chr1	28868545	polyAG	Alu	A->G	+	rbsnp1028868545	A	G
chr1	28891621	polyAG	Alu	A->G	+	rbsnp1028891621	A	G
chr1	29204990	polyAG	Alu	A->G	+	rbsnp1029204990	A	G
chr1	29349475	polyGA	Alu	A->G	+	rbsnp1029349475	G	A
chr1	29352994	polyAG	Alu	A->G	+	rbsnp1029352994	A	G
chr1	29362590	polyAG	Alu	A->G	+	rbsnp1029362590	A	G
chr1	29399893	polyAG	Alu	A->G	+	rbsnp1029399893	A	G
chr1	29410487	polyAG	Alu	A->G	+	rbsnp1029410487	A	G
chr1	29442116	polyGA	Alu	A->G	+	rbsnp1029442116	G	A
chr1	29452959	polyAG	Alu	A->G	+	rbsnp1029452959	A	G
chr1	29461890	polyAG	Alu	A->G	+	rbsnp1029461890	A	G
chr1	29521946	polyGA	Alu	A->G	-	rbsnp1029521946	C	T
chr1	29571749	polyGA	Alu	A->G	+	rbsnp1029571749	G	A
chr1	29579248	polyAG	Alu	A->G	+	rbsnp1029579248	A	G
chr1	29652216	polyAG	Alu	A->G	+	rbsnp1029652216	A	G
chr1	29908902	polyAG	Alu	A->G	+	rbsnp1029908902	A	G
chr1	29947045	polyGA	Alu	A->G	+	rbsnp1029947045	G	A
chr1	29954290	polyAG	Alu	A->G	+	rbsnp1029954290	A	G
chr1	30018139	polyGA	Alu	A->G	+	rbsnp1030018139	G	A
chr1	30070489	polyAG	Alu	A->G	-	rbsnp1030070489	T	C
chr1	30084508	polyAG	Alu	A->G	-	rbsnp1030084508	T	C
chr1	30128066	polyAG	Alu	A->G	-	rbsnp1030128066	T	C
chr1	30164620	polyAG	Alu	A->G	-	rbsnp1030164620	T	C
chr1	30164699	polyAG	Alu	A->G	-	rbsnp1030164699	T	C
chr1	30227044	polyAG	Alu	A->G	-	rbsnp1030227044	T	C
chr1	30515589	polyAG	Alu	A->G	+	rbsnp1030515589	A	G
chr1	30676832	polyAG	Alu	A->G	-	rbsnp1030676832	T	C
chr1	30707135	polyAG	Alu	A->G	-	rbsnp1030707135	T	C
chr1	30991196	polyAG	Alu	A->G	+	rbsnp1030991196	A	G
chr1	30999660	polyAG	Alu	A->G	+	rbsnp1030999660	A	G
chr1	31071671	polyAG	Alu	A->G	+	rbsnp1031071671	A	G
chr1	31100443	polyAG	Alu	A->G	+	rbsnp1031100443	A	G
chr1	31117878	polyAG	Alu	A->G	+	rbsnp1031117878	A	G
chr1	31129537	polyAG	Alu	A->G	+	rbsnp1031129537	A	G
chr1	31155372	polyAG	Alu	A->G	+	rbsnp1031155372	A	G
chr1	31234643	polyGA	Alu	A->G	+	rbsnp1031234643	G	A
chr1	31237522	polyAG	Alu	A->G	+	rbsnp1031237522	A	G
chr1	31286322	polyAG	Alu	A->G	+	rbsnp1031286322	A	G
chr1	31288238	polyGA	Alu	A->G	+	rbsnp1031288238	G	A
chr1	31289475	polyAG	Alu	A->G	+	rbsnp1031289475	A	G
chr1	31302663	polyAG	Alu	A->G	+	rbsnp1031302663	A	G
chr1	31303509	polyGA	Alu	A->G	+	rbsnp1031303509	G	A
chr1	31303555	polyAG	Alu	A->G	+	rbsnp1031303555	A	G
chr1	31307016	polyAG	Alu	A->G	+	rbsnp1031307016	A	G
chr1	31307094	polyAG	Alu	A->G	+	rbsnp1031307094	A	G
chr1	31308229	polyAG	Alu	A->G	+	rbsnp1031308229	A	G
chr1	31308344	polyAG	Alu	A->G	+	rbsnp1031308344	A	G
chr1	31310575	polyAG	Alu	A->G	+	rbsnp1031310575	A	G
chr1	31323368	polyAG	Alu	A->G	+	rbsnp1031323368	A	G
chr1	31330897	polyAG	Alu	A->G	+	rbsnp1031330897	A	G
chr1	31344381	polyAG	Alu	A->G	-	rbsnp1031344381	T	C
chr1	31348360	polyAG	Alu	A->G	+	rbsnp1031348360	A	G
chr1	31396206	polyAG	Alu	A->G	+	rbsnp1031396206	A	G
chr1	31489869	polyAG	Alu	A->G	+	rbsnp1031489869	A	G
chr1	31577184	polyAG	Alu	A->G	+	rbsnp1031577184	A	G
chr1	31596344	polyAG	Alu	A->G	+	rbsnp1031596344	A	G
chr1	31603163	polyAG	Alu	A->G	+	rbsnp1031603163	A	G
chr1	31619652	polyAG	Alu	A->G	-	rbsnp1031619652	T	C
chr1	31629236	polyAG	Alu	A->G	+	rbsnp1031629236	A	G
chr1	31664558	polyAG	Alu	A->G	+	rbsnp1031664558	A	G
chr1	31671626	polyGA	Alu	A->G	+	rbsnp1031671626	G	A
chr1	31676845	polyAG	Alu	A->G	+	rbsnp1031676845	A	G
chr1	31752059	polyAG	Alu	A->G	+	rbsnp1031752059	A	G
chr1	31754551	polyAG	Alu	A->G	+	rbsnp1031754551	A	G
chr1	31779957	polyAG	Alu	A->G	+	rbsnp1031779957	A	G
chr1	31792901	polyAG	Alu	A->G	+	rbsnp1031792901	A	G
chr1	31794876	polyAG	Alu	A->G	+	rbsnp1031794876	A	G
chr1	31796896	polyAG	Alu	A->G	+	rbsnp1031796896	A	G
chr1	31813019	polyAG	Alu	A->G	+	rbsnp1031813019	A	G
chr1	31819416	polyAG	Alu	A->G	+	rbsnp1031819416	A	G
chr1	31820256	polyAG	Alu	A->G	+	rbsnp1031820256	A	G
chr1	31820297	polyAG	Alu	A->G	+	rbsnp1031820297	A	G
chr1	31826600	polyAG	Alu	A->G	+	rbsnp1031826600	A	G
chr1	31827193	polyAG	Alu	A->G	+	rbsnp1031827193	A	G
chr1	31836068	polyAG	Alu	A->G	+	rbsnp1031836068	A	G
chr1	31836136	polyAG	Alu	A->G	+	rbsnp1031836136	A	G
chr1	31848836	polyAG	Alu	A->G	+	rbsnp1031848836	A	G
chr1	31848903	polyAG	Alu	A->G	+	rbsnp1031848903	A	G
chr1	31849315	polyAG	Alu	A->G	+	rbsnp1031849315	A	G
chr1	31871566	polyAG	Alu	A->G	+	rbsnp1031871566	A	G
chr1	31884091	polyAG	Alu	A->G	-	rbsnp1031884091	T	C
chr1	31904890	polyAG	Alu	A->G	-	rbsnp1031904890	T	C
chr1	31913179	polyAG	Alu	A->G	-	rbsnp1031913179	T	C
chr1	31918358	polyAG	Alu	A->G	-	rbsnp1031918358	T	C
chr1	31927652	polyAG	Alu	A->G	-	rbsnp1031927652	T	C
chr1	33663873	polyGA	Alu	A->G	-	rbsnp1033663873	C	T
chr1	33715453	polyAG	Alu	A->G	-	rbsnp1033715453	T	C
chr1	33745979	polyGA	Alu	A->G	-	rbsnp1033745979	C	T
chr1	33946881	polyAG	Alu	A->G	-	rbsnp1033946881	T	C
chr1	33966797	polyAG	Alu	A->G	-	rbsnp1033966797	T	C
chr1	33974793	polyGA	Alu	A->G	-	rbsnp1033974793	C	T
chr1	33974847	polyAG	Alu	A->G	-	rbsnp1033974847	T	C
chr1	33989477	polyAG	Alu	A->G	-	rbsnp1033989477	T	C
chr1	33993026	polyAG	Alu	A->G	-	rbsnp1033993026	T	C
chr1	34037956	polyAG	Alu	A->G	-	rbsnp1034037956	T	C
chr1	34043102	polyAG	Alu	A->G	-	rbsnp1034043102	T	C
chr1	34065172	polyAG	Alu	A->G	-	rbsnp1034065172	T	C
chr1	34087389	polyAG	Alu	A->G	+	rbsnp1034087389	A	G
chr1	34112437	polyAG	Alu	A->G	+	rbsnp1034112437	A	G
chr1	34129628	polyAG	Alu	A->G	-	rbsnp1034129628	T	C
chr1	34129651	polyAG	Alu	A->G	+	rbsnp1034129651	A	G
chr1	34141964	polyAG	Alu	A->G	-	rbsnp1034141964	T	C
chr1	34199383	polyAG	Alu	A->G	+	rbsnp1034199383	A	G
chr1	34390821	polyAG	Alu	A->G	-	rbsnp1034390821	T	C
chr1	34690970	polyAG	Alu	A->G	-	rbsnp1034690970	T	C
chr1	34775456	polyAG	Alu	A->G	+	rbsnp1034775456	A	G
chr1	34796211	polyAG	Alu	A->G	+	rbsnp1034796211	A	G
chr1	34806513	polyAG	Alu	A->G	+	rbsnp1034806513	A	G
chr1	34810275	polyGA	Alu	A->G	+	rbsnp1034810275	G	A
chr1	34812520	polyAG	Alu	A->G	+	rbsnp1034812520	A	G
chr1	34839293	polyAG	Alu	A->G	+	rbsnp1034839293	A	G
chr1	34850449	polyGA	Alu	A->G	+	rbsnp1034850449	G	A
chr1	34850687	polyAG	Alu	A->G	+	rbsnp1034850687	A	G
chr1	34853162	polyGA	Alu	A->G	+	rbsnp1034853162	G	A
chr1	34856313	polyAG	Alu	A->G	+	rbsnp1034856313	A	G
chr1	34909777	polyAG	Alu	A->G	+	rbsnp1034909777	A	G
chr1	34920318	polyAG	Alu	A->G	+	rbsnp1034920318	A	G
chr1	34965003	polyAG	Alu	A->G	+	rbsnp1034965003	A	G
chr1	34984645	polyAG	Alu	A->G	-	rbsnp1034984645	T	C
chr1	34987964	polyAG	Alu	A->G	-	rbsnp1034987964	T	C
chr1	35066113	polyAG	Alu	A->G	+	rbsnp1035066113	A	G
chr1	35122958	polyAG	Alu	A->G	+	rbsnp1035122958	A	G
chr1	35136527	polyAG	Alu	A->G	-	rbsnp1035136527	T	C
chr1	35142447	polyAG	Alu	A->G	-	rbsnp1035142447	T	C
chr1	35143957	polyAG	Alu	A->G	-	rbsnp1035143957	T	C
chr1	35144349	polyAG	Alu	A->G	-	rbsnp1035144349	T	C
chr1	35156694	polyAG	Alu	A->G	-	rbsnp1035156694	T	C
[truncated: 25,413 more rows]

## Sheet: TableS3-final.polyAC_alu
Chomosome	Position	Type	Repeat Name	editing type	strand	SNP ID	SNP REF	SNP ALT
chr10	599905	polyAC	Alu	A->G	+	rbsnp10000599905	A	C
chr10	707042	polyAC	Alu	A->G	+	rbsnp10000707042	A	C
chr10	1467478	polyCA	Alu	A->G	+	rbsnp10001467478	C	A
chr10	6092023	polyAC	Alu	A->G	-	rbsnp10006092023	T	G
chr10	8018864	polyAC	Alu	A->G	+	rbsnp10008018864	A	C
chr10	8137408	polyAC	Alu	A->G	-	rbsnp10008137408	T	G
chr1	1105947	polyAC	Alu	A->G	-	rbsnp1001105947	T	G
chr10	11364760	polyCA	Alu	A->G	-	rbsnp10011364760	G	T
chr10	12736612	polyAC	Alu	A->G	+	rbsnp10012736612	A	C
chr10	12769708	polyAC	Alu	A->G	+	rbsnp10012769708	A	C
chr10	12774038	polyAC	Alu	A->G	+	rbsnp10012774038	A	C
chr10	13565749	polyAC	Alu	A->G	+	rbsnp10013565749	A	C
chr10	13583628	polyAC	Alu	A->G	-	rbsnp10013583628	T	G
chr1	1376850	polyAC	Alu	A->G	-	rbsnp1001376850	T	G
chr10	14298376	polyAC	Alu	A->G	-	rbsnp10014298376	T	G
chr10	14502818	polyAC	Alu	A->G	-	rbsnp10014502818	T	G
chr10	15312213	polyAC	Alu	A->G	+	rbsnp10015312213	A	C
chr10	15337559	polyAC	Alu	A->G	+	rbsnp10015337559	A	C
chr10	15427866	polyAC	Alu	A->G	-	rbsnp10015427866	T	G
chr10	15451538	polyAC	Alu	A->G	+	rbsnp10015451538	A	C
chr1	1720049	polyAC	Alu	A->G	+	rbsnp1001720049	A	C
chr10	17840451	polyAC	Alu	A->G	+	rbsnp10017840451	A	C
chr10	18613096	polyAC	Alu	A->G	+	rbsnp10018613096	A	C
chr10	18649349	polyAC	Alu	A->G	-	rbsnp10018649349	T	G
chr1	1916479	polyAC	Alu	A->G	+	rbsnp1001916479	A	C
chr10	19383028	polyAC	Alu	A->G	-	rbsnp10019383028	T	G
chr10	19541652	polyAC	Alu	A->G	-	rbsnp10019541652	T	G
chr10	19759467	polyAC	Alu	A->G	+	rbsnp10019759467	A	C
chr10	19853915	polyAC	Alu	A->G	-	rbsnp10019853915	T	G
chr10	19873537	polyAC	Alu	A->G	-	rbsnp10019873537	T	G
chr10	19931045	polyAC	Alu	A->G	+	rbsnp10019931045	A	C
chr10	20090790	polyAC	Alu	A->G	+	rbsnp10020090790	A	C
chr10	20147891	polyAC	Alu	A->G	+	rbsnp10020147891	A	C
chr1	2097780	polyAC	Alu	A->G	-	rbsnp1002097780	T	G
chr1	2118922	polyAC	Alu	A->G	+	rbsnp1002118922	A	C
chr10	23020253	polyAC	Alu	A->G	+	rbsnp10023020253	A	C
chr10	23164962	polyAC	Alu	A->G	+	rbsnp10023164962	A	C
chr10	23197506	polyAC	Alu	A->G	+	rbsnp10023197506	A	C
chr10	25613006	polyAC	Alu	A->G	-	rbsnp10025613006	T	G
chr10	27406338	polyAC	Alu	A->G	+	rbsnp10027406338	A	C
chr10	27416944	polyAC	Alu	A->G	+	rbsnp10027416944	A	C
chr10	27458815	polyAC	Alu	A->G	+	rbsnp10027458815	A	C
chr10	27468469	polyCA	Alu	A->G	+	rbsnp10027468469	C	A
chr10	27559200	polyAC	Alu	A->G	-	rbsnp10027559200	T	G
chr10	27670607	polyAC	Alu	A->G	+	rbsnp10027670607	A	C
chr10	27670657	polyAC	Alu	A->G	+	rbsnp10027670657	A	C
chr10	27671247	polyAC	Alu	A->G	+	rbsnp10027671247	A	C
chr10	27697030	polyAC	Alu	A->G	+	rbsnp10027697030	A	C
chr10	27819435	polyAC	Alu	A->G	+	rbsnp10027819435	A	C
chr10	27986896	polyAC	Alu	A->G	+	rbsnp10027986896	A	C
chr10	28648616	polyAC	Alu	A->G	-	rbsnp10028648616	T	G
chr10	28677339	polyAC	Alu	A->G	-	rbsnp10028677339	T	G
chr10	28705056	polyAC	Alu	A->G	-	rbsnp10028705056	T	G
chr10	28748596	polyAC	Alu	A->G	-	rbsnp10028748596	T	G
chr1	2884196	polyAC	Alu	A->G	+	rbsnp1002884196	A	C
chr10	29530793	polyAC	Alu	A->G	+	rbsnp10029530793	A	C
chr10	29725478	polyAC	Alu	A->G	+	rbsnp10029725478	A	C
chr10	29734140	polyAC	Alu	A->G	-	rbsnp10029734140	T	G
chr10	29803566	polyAC	Alu	A->G	+	rbsnp10029803566	A	C
chr10	30002795	polyAC	Alu	A->G	+	rbsnp10030002795	A	C
chr10	30502341	polyAC	Alu	A->G	-	rbsnp10030502341	T	G
chr10	31181703	polyAC	Alu	A->G	+	rbsnp10031181703	A	C
chr10	31215473	polyAC	Alu	A->G	+	rbsnp10031215473	A	C
chr10	31857164	polyAC	Alu	A->G	+	rbsnp10031857164	A	C
chr10	32090926	polyAC	Alu	A->G	+	rbsnp10032090926	A	C
chr10	32164458	polyAC	Alu	A->G	-	rbsnp10032164458	T	G
chr10	32288910	polyAC	Alu	A->G	-	rbsnp10032288910	T	G
chr10	32289610	polyAC	Alu	A->G	-	rbsnp10032289610	T	G
chr10	32350073	polyAC	Alu	A->G	-	rbsnp10032350073	T	G
chr10	32350852	polyAC	Alu	A->G	-	rbsnp10032350852	T	G
chr10	32362268	polyAC	Alu	A->G	-	rbsnp10032362268	T	G
chr10	32362791	polyAC	Alu	A->G	-	rbsnp10032362791	T	G
chr10	32402581	polyAC	Alu	A->G	-	rbsnp10032402581	T	G
chr10	32424641	polyAC	Alu	A->G	-	rbsnp10032424641	T	G
chr10	32844740	polyCA	Alu	A->G	-	rbsnp10032844740	G	T
chr10	33776987	polyAC	Alu	A->G	-	rbsnp10033776987	T	G
chr1	3643489	polyCA	Alu	A->G	-	rbsnp1003643489	G	T
chr10	36448616	polyAC	Alu	A->G	-	rbsnp10036448616	T	G
chr10	36651479	polyAC	Alu	A->G	-	rbsnp10036651479	T	G
chr10	36714269	polyAC	Alu	A->G	-	rbsnp10036714269	T	G
chr10	37221504	polyAC	Alu	A->G	-	rbsnp10037221504	T	G
chr10	37303619	polyAC	Alu	A->G	-	rbsnp10037303619	T	G
chr1	3811332	polyAC	Alu	A->G	-	rbsnp1003811332	T	G
chr1	3842821	polyAC	Alu	A->G	-	rbsnp1003842821	T	G
chr10	41541811	polyCA	Alu	A->G	+	rbsnp10041541811	C	A
chr10	42007361	polyAC	Alu	A->G	+	rbsnp10042007361	A	C
chr10	42126912	polyAC	Alu	A->G	+	rbsnp10042126912	A	C
chr10	42147405	polyAC	Alu	A->G	+	rbsnp10042147405	A	C
chr10	42624856	polyAC	Alu	A->G	+	rbsnp10042624856	A	C
chr10	42631613	polyAC	Alu	A->G	+	rbsnp10042631613	A	C
chr10	42766179	polyAC	Alu	A->G	+	rbsnp10042766179	A	C
chr10	42784237	polyAC	Alu	A->G	+	rbsnp10042784237	A	C
chr10	45343549	polyAC	Alu	A->G	+	rbsnp10045343549	A	C
chr1	4621392	polyAC	Alu	A->G	-	rbsnp1004621392	T	G
chr1	4634496	polyAC	Alu	A->G	-	rbsnp1004634496	T	G
chr10	46856806	polyAC	Alu	A->G	-	rbsnp10046856806	T	G
chr1	4716657	polyAC	Alu	A->G	-	rbsnp1004716657	T	G
chr10	47406975	polyAC	Alu	A->G	+	rbsnp10047406975	A	C
chr10	48282611	polyAC	Alu	A->G	+	rbsnp10048282611	A	C
chr10	49800027	polyAC	Alu	A->G	-	rbsnp10049800027	T	G
chr10	51477619	polyAC	Alu	A->G	+	rbsnp10051477619	A	C
chr10	51820446	polyAC	Alu	A->G	-	rbsnp10051820446	T	G
chr10	51822341	polyAC	Alu	A->G	-	rbsnp10051822341	T	G
chr1	5222419	polyCA	Alu	A->G	+	rbsnp1005222419	C	A
chr10	57821729	polyAC	Alu	A->G	+	rbsnp10057821729	A	C
chr10	58568020	polyAC	Alu	A->G	-	rbsnp10058568020	T	G
chr10	58775905	polyAC	Alu	A->G	-	rbsnp10058775905	T	G
chr10	58883690	polyAC	Alu	A->G	-	rbsnp10058883690	T	G
chr10	58883700	polyAC	Alu	A->G	-	rbsnp10058883700	T	G
chr10	62045450	polyAC	Alu	A->G	+	rbsnp10062045450	A	C
chr10	62047095	polyAC	Alu	A->G	+	rbsnp10062047095	A	C
chr10	62049945	polyAC	Alu	A->G	+	rbsnp10062049945	A	C
chr10	62165028	polyAC	Alu	A->G	+	rbsnp10062165028	A	C
chr10	62197190	polyAC	Alu	A->G	+	rbsnp10062197190	A	C
chr10	62387511	polyAC	Alu	A->G	+	rbsnp10062387511	A	C
chr10	62414056	polyAC	Alu	A->G	+	rbsnp10062414056	A	C
chr10	62417681	polyAC	Alu	A->G	+	rbsnp10062417681	A	C
chr10	62625723	polyAC	Alu	A->G	-	rbsnp10062625723	T	G
chr10	62789961	polyAC	Alu	A->G	+	rbsnp10062789961	A	C
chr10	63494719	polyAC	Alu	A->G	-	rbsnp10063494719	T	G
chr10	63624356	polyAC	Alu	A->G	+	rbsnp10063624356	A	C
chr10	64806568	polyAC	Alu	A->G	-	rbsnp10064806568	T	G
chr10	65510525	polyAC	Alu	A->G	-	rbsnp10065510525	T	G
chr10	65526380	polyAC	Alu	A->G	-	rbsnp10065526380	T	G
chr10	66100178	polyAC	Alu	A->G	+	rbsnp10066100178	A	C
chr10	66328971	polyAC	Alu	A->G	-	rbsnp10066328971	T	G
chr10	66917310	polyAC	Alu	A->G	+	rbsnp10066917310	A	C
chr10	67686281	polyAC	Alu	A->G	+	rbsnp10067686281	A	C
chr10	68217149	polyAC	Alu	A->G	-	rbsnp10068217149	T	G
chr10	69052091	polyAC	Alu	A->G	-	rbsnp10069052091	T	G
chr10	69052712	polyAC	Alu	A->G	-	rbsnp10069052712	T	G
chr10	69276837	polyAC	Alu	A->G	+	rbsnp10069276837	A	C
chr10	69448992	polyAC	Alu	A->G	+	rbsnp10069448992	A	C
chr10	69756346	polyAC	Alu	A->G	+	rbsnp10069756346	A	C
chr10	70361519	polyCA	Alu	A->G	-	rbsnp10070361519	G	T
chr10	72772300	polyAC	Alu	A->G	+	rbsnp10072772300	A	C
chr10	72835005	polyCA	Alu	A->G	+	rbsnp10072835005	C	A
chr10	74204274	polyAC	Alu	A->G	-	rbsnp10074204274	T	G
chr10	74490330	polyAC	Alu	A->G	+	rbsnp10074490330	A	C
chr10	74651174	polyAC	Alu	A->G	+	rbsnp10074651174	A	C
chr10	74678283	polyCA	Alu	A->G	+	rbsnp10074678283	C	A
chr10	74686888	polyAC	Alu	A->G	+	rbsnp10074686888	A	C
chr10	74714679	polyAC	Alu	A->G	+	rbsnp10074714679	A	C
chr10	75194921	polyAC	Alu	A->G	+	rbsnp10075194921	A	C
chr10	75456393	polyAC	Alu	A->G	+	rbsnp10075456393	A	C
chr10	75456769	polyAC	Alu	A->G	+	rbsnp10075456769	A	C
chr10	75687130	polyAC	Alu	A->G	+	rbsnp10075687130	A	C
chr10	77266417	polyAC	Alu	A->G	-	rbsnp10077266417	T	G
chr10	77411929	polyAC	Alu	A->G	-	rbsnp10077411929	T	G
chr10	77433906	polyAC	Alu	A->G	-	rbsnp10077433906	T	G
chr10	77580246	polyAC	Alu	A->G	-	rbsnp10077580246	T	G
chr10	79307110	polyAC	Alu	A->G	-	rbsnp10079307110	T	G
chr10	79593696	polyAC	Alu	A->G	+	rbsnp10079593696	A	C
chr10	79626213	polyAC	Alu	A->G	+	rbsnp10079626213	A	C
chr10	79645749	polyAC	Alu	A->G	+	rbsnp10079645749	A	C
chr10	79956650	polyAC	Alu	A->G	-	rbsnp10079956650	T	G
chr10	79956716	polyAC	Alu	A->G	-	rbsnp10079956716	T	G
chr10	80238109	polyAC	Alu	A->G	-	rbsnp10080238109	T	G
chr10	81878925	polyAC	Alu	A->G	+	rbsnp10081878925	A	C
chr10	82589349	polyAC	Alu	A->G	-	rbsnp10082589349	T	G
chr10	82659354	polyCA	Alu	A->G	-	rbsnp10082659354	G	T
chr10	83151825	polyAC	Alu	A->G	+	rbsnp10083151825	A	C
chr10	83980541	polyAC	Alu	A->G	+	rbsnp10083980541	A	C
chr10	84026784	polyAC	Alu	A->G	+	rbsnp10084026784	A	C
chr10	84128204	polyAC	Alu	A->G	+	rbsnp10084128204	A	C
chr10	84154395	polyAC	Alu	A->G	+	rbsnp10084154395	A	C
chr10	84235044	polyAC	Alu	A->G	+	rbsnp10084235044	A	C
chr10	84378644	polyAC	Alu	A->G	-	rbsnp10084378644	T	G
chr10	84547141	polyAC	Alu	A->G	-	rbsnp10084547141	T	G
chr10	84736089	polyAC	Alu	A->G	-	rbsnp10084736089	T	G
chr10	84786723	polyAC	Alu	A->G	+	rbsnp10084786723	A	C
chr10	84797930	polyAC	Alu	A->G	+	rbsnp10084797930	A	C
chr10	84835382	polyAC	Alu	A->G	+	rbsnp10084835382	A	C
chr10	84867767	polyAC	Alu	A->G	+	rbsnp10084867767	A	C
chr10	85011971	polyAC	Alu	A->G	-	rbsnp10085011971	T	G
chr10	85070950	polyAC	Alu	A->G	+	rbsnp10085070950	A	C
chr10	85159913	polyAC	Alu	A->G	+	rbsnp10085159913	A	C
chr10	85295176	polyAC	Alu	A->G	+	rbsnp10085295176	A	C
chr10	85345169	polyAC	Alu	A->G	+	rbsnp10085345169	A	C
chr10	85715995	polyAC	Alu	A->G	-	rbsnp10085715995	T	G
chr10	86638727	polyAC	Alu	A->G	-	rbsnp10086638727	T	G
chr10	86666025	polyAC	Alu	A->G	-	rbsnp10086666025	T	G
chr10	86842125	polyAC	Alu	A->G	+	rbsnp10086842125	A	C
chr10	87105798	polyAC	Alu	A->G	-	rbsnp10087105798	T	G
chr10	87107434	polyAC	Alu	A->G	-	rbsnp10087107434	T	G
chr10	87956440	polyAC	Alu	A->G	+	rbsnp10087956440	A	C
chr10	88022654	polyAC	Alu	A->G	-	rbsnp10088022654	T	G
chr10	88781398	polyAC	Alu	A->G	+	rbsnp10088781398	A	C
chr10	88829059	polyAC	Alu	A->G	+	rbsnp10088829059	A	C
chr10	89354015	polyAC	Alu	A->G	+	rbsnp10089354015	A	C
chr1	8973407	polyAC	Alu	A->G	-	rbsnp1008973407	T	G
chr10	90058029	polyAC	Alu	A->G	+	rbsnp10090058029	A	C
chr10	90287282	polyAC	Alu	A->G	+	rbsnp10090287282	A	C
chr10	90325658	polyAC	Alu	A->G	-	rbsnp10090325658	T	G
chr10	91111075	polyAC	Alu	A->G	+	rbsnp10091111075	A	C
chr10	91727226	polyAC	Alu	A->G	+	rbsnp10091727226	A	C
chr1	9368286	polyAC	Alu	A->G	-	rbsnp1009368286	T	G
chr10	94428868	polyAC	Alu	A->G	+	rbsnp10094428868	A	C
chr10	94444653	polyAC	Alu	A->G	+	rbsnp10094444653	A	C
chr10	94472707	polyAC	Alu	A->G	-	rbsnp10094472707	T	G
chr10	94592235	polyAC	Alu	A->G	+	rbsnp10094592235	A	C
chr10	94612448	polyAC	Alu	A->G	+	rbsnp10094612448	A	C
chr1	9542124	polyAC	Alu	A->G	-	rbsnp1009542124	T	G
chr1	9542301	polyAC	Alu	A->G	-	rbsnp1009542301	T	G
chr1	9542575	polyAC	Alu	A->G	-	rbsnp1009542575	T	G
chr1	10835215	polyAC	Alu	A->G	+	rbsnp1010835215	A	C
chr1	10867890	polyAC	Alu	A->G	+	rbsnp1010867890	A	C
chr1	10879127	polyAC	Alu	A->G	+	rbsnp1010879127	A	C
chr1	10957634	polyCA	Alu	A->G	-	rbsnp1010957634	G	T
chr1	11035313	polyAC	Alu	A->G	-	rbsnp1011035313	T	G
chr1	11912114	polyAC	Alu	A->G	-	rbsnp1011912114	T	G
chr1	12241967	polyAC	Alu	A->G	+	rbsnp1012241967	A	C
chr1	12839524	polyAC	Alu	A->G	-	rbsnp1012839524	T	G
chr1	13005361	polyAC	Alu	A->G	-	rbsnp1013005361	T	G
chr1	13242810	polyAC	Alu	A->G	+	rbsnp1013242810	A	C
chr1	13454607	polyAC	Alu	A->G	+	rbsnp1013454607	A	C
chr1	13521514	polyAC	Alu	A->G	+	rbsnp1013521514	A	C
chr1	13549822	polyAC	Alu	A->G	-	rbsnp1013549822	T	G
chr1	13638724	polyAC	Alu	A->G	+	rbsnp1013638724	A	C
chr1	13651235	polyAC	Alu	A->G	+	rbsnp1013651235	A	C
chr1	14127982	polyCA	Alu	A->G	+	rbsnp1014127982	C	A
chr1	14374301	polyAC	Alu	A->G	+	rbsnp1014374301	A	C
chr1	14899146	polyAC	Alu	A->G	-	rbsnp1014899146	T	G
chr1	15052525	polyAC	Alu	A->G	+	rbsnp1015052525	A	C
chr1	15113260	polyAC	Alu	A->G	+	rbsnp1015113260	A	C
chr1	15388705	polyAC	Alu	A->G	+	rbsnp1015388705	A	C
chr1	15616290	polyCA	Alu	A->G	+	rbsnp1015616290	C	A
chr1	16989856	polyAC	Alu	A->G	+	rbsnp1016989856	A	C
chr1	17082762	polyAC	Alu	A->G	+	rbsnp1017082762	A	C
chr1	17996030	polyAC	Alu	A->G	+	rbsnp1017996030	A	C
chr1	18507614	polyAC	Alu	A->G	+	rbsnp1018507614	A	C
chr1	18679585	polyAC	Alu	A->G	+	rbsnp1018679585	A	C
chr1	19033927	polyAC	Alu	A->G	-	rbsnp1019033927	T	G
chr1	19112485	polyAC	Alu	A->G	-	rbsnp1019112485	T	G
chr1	19676116	polyAC	Alu	A->G	-	rbsnp1019676116	T	G
chr1	20192853	polyAC	Alu	A->G	+	rbsnp1020192853	A	C
chr1	21668232	polyAC	Alu	A->G	+	rbsnp1021668232	A	C
chr1	21872627	polyAC	Alu	A->G	-	rbsnp1021872627	T	G
chr1	22729620	polyAC	Alu	A->G	+	rbsnp1022729620	A	C
chr1	23463822	polyAC	Alu	A->G	-	rbsnp1023463822	T	G
chr1	23524519	polyAC	Alu	A->G	-	rbsnp1023524519	T	G
chr1	23956940	polyAC	Alu	A->G	-	rbsnp1023956940	T	G
chr1	24388977	polyAC	Alu	A->G	-	rbsnp1024388977	T	G
chr1	24654441	polyAC	Alu	A->G	+	rbsnp1024654441	A	C
chr1	25744635	polyAC	Alu	A->G	-	rbsnp1025744635	T	G
chr1	25760091	polyAC	Alu	A->G	-	rbsnp1025760091	T	G
chr1	25893142	polyAC	Alu	A->G	-	rbsnp1025893142	T	G
chr1	25893165	polyAC	Alu	A->G	-	rbsnp1025893165	T	G
chr1	25899825	polyAC	Alu	A->G	-	rbsnp1025899825	T	G
chr1	25899932	polyCA	Alu	A->G	-	rbsnp1025899932	G	T
chr1	26390571	polyAC	Alu	A->G	+	rbsnp1026390571	A	C
chr1	27057641	polyAC	Alu	A->G	+	rbsnp1027057641	A	C
chr1	27166963	polyAC	Alu	A->G	+	rbsnp1027166963	A	C
chr1	27408091	polyAC	Alu	A->G	+	rbsnp1027408091	A	C
chr1	27410701	polyAC	Alu	A->G	+	rbsnp1027410701	A	C
chr1	27460533	polyAC	Alu	A->G	+	rbsnp1027460533	A	C
chr1	28034276	polyAC	Alu	A->G	+	rbsnp1028034276	A	C
chr1	29081389	polyAC	Alu	A->G	+	rbsnp1029081389	A	C
chr1	29364332	polyAC	Alu	A->G	+	rbsnp1029364332	A	C
chr1	29521177	polyAC	Alu	A->G	-	rbsnp1029521177	T	G
chr1	29647277	polyAC	Alu	A->G	+	rbsnp1029647277	A	C
chr1	30701690	polyAC	Alu	A->G	-	rbsnp1030701690	T	G
chr1	31252554	polyAC	Alu	A->G	+	rbsnp1031252554	A	C
chr1	31361642	polyCA	Alu	A->G	-	rbsnp1031361642	G	T
chr1	31625316	polyAC	Alu	A->G	+	rbsnp1031625316	A	C
chr1	31752764	polyAC	Alu	A->G	+	rbsnp1031752764	A	C
chr1	32962040	polyAC	Alu	A->G	-	rbsnp1032962040	T	G
chr1	33715030	polyAC	Alu	A->G	-	rbsnp1033715030	T	G
chr1	34099536	polyAC	Alu	A->G	+	rbsnp1034099536	A	C
chr1	34679131	polyAC	Alu	A->G	-	rbsnp1034679131	T	G
chr1	35127915	polyAC	Alu	A->G	+	rbsnp1035127915	A	C
chr1	36186774	polyAC	Alu	A->G	-	rbsnp1036186774	T	G
chr1	38648456	polyAC	Alu	A->G	+	rbsnp1038648456	A	C
chr1	38678212	polyAC	Alu	A->G	+	rbsnp1038678212	A	C
chr1	38895953	polyAC	Alu	A->G	+	rbsnp1038895953	A	C
chr1	40409623	polyAC	Alu	A->G	-	rbsnp1040409623	T	G
chr1	41750518	polyCA	Alu	A->G	+	rbsnp1041750518	C	A
chr1	41863723	polyAC	Alu	A->G	+	rbsnp1041863723	A	C
chr1	41875237	polyAC	Alu	A->G	+	rbsnp1041875237	A	C
chr1	41993718	polyAC	Alu	A->G	+	rbsnp1041993718	A	C
chr1	43054772	polyAC	Alu	A->G	+	rbsnp1043054772	A	C
chr1	43514322	polyAC	Alu	A->G	-	rbsnp1043514322	T	G
chr1	43585334	polyAC	Alu	A->G	+	rbsnp1043585334	A	C
chr1	43605410	polyAC	Alu	A->G	+	rbsnp1043605410	A	C
chr1	45322814	polyAC	Alu	A->G	-	rbsnp1045322814	T	G
chr1	46307246	polyAC	Alu	A->G	+	rbsnp1046307246	A	C
chr1	46845919	polyAC	Alu	A->G	+	rbsnp1046845919	A	C
chr1	47589298	polyAC	Alu	A->G	-	rbsnp1047589298	T	G
chr1	48300807	polyAC	Alu	A->G	-	rbsnp1048300807	T	G
chr1	49064706	polyAC	Alu	A->G	-	rbsnp1049064706	T	G
chr1	49164442	polyAC	Alu	A->G	+	rbsnp1049164442	A	C
chr1	49376621	polyAC	Alu	A->G	+	rbsnp1049376621	A	C
chr1	49585717	polyAC	Alu	A->G	-	rbsnp1049585717	T	G
chr1	50205801	polyAC	Alu	A->G	-	rbsnp1050205801	T	G
chr1	53505023	polyAC	Alu	A->G	-	rbsnp1053505023	T	G
chr1	53506901	polyAC	Alu	A->G	-	rbsnp1053506901	T	G
chr1	53912627	polyAC	Alu	A->G	+	rbsnp1053912627	A	C
chr1	54360446	polyCA	Alu	A->G	+	rbsnp1054360446	C	A
chr1	54450852	polyAC	Alu	A->G	+	rbsnp1054450852	A	C
chr1	54878589	polyAC	Alu	A->G	-	rbsnp1054878589	T	G
chr1	54891387	polyAC	Alu	A->G	-	rbsnp1054891387	T	G
chr1	54917042	polyAC	Alu	A->G	+	rbsnp1054917042	A	C
chr1	55004908	polyAC	Alu	A->G	+	rbsnp1055004908	A	C
chr1	55036481	polyAC	Alu	A->G	+	rbsnp1055036481	A	C
chr1	55137110	polyAC	Alu	A->G	+	rbsnp1055137110	A	C
chr1	55178939	polyAC	Alu	A->G	-	rbsnp1055178939	T	G
chr1	55328209	polyAC	Alu	A->G	-	rbsnp1055328209	T	G
chr1	55345295	polyAC	Alu	A->G	-	rbsnp1055345295	T	G
chr1	55589475	polyCA	Alu	A->G	+	rbsnp1055589475	C	A
chr1	55662299	polyAC	Alu	A->G	+	rbsnp1055662299	A	C
chr1	56811148	polyAC	Alu	A->G	-	rbsnp1056811148	T	G
chr1	56908542	polyAC	Alu	A->G	-	rbsnp1056908542	T	G
chr1	57199744	polyAC	Alu	A->G	-	rbsnp1057199744	T	G
chr1	57273255	polyAC	Alu	A->G	-	rbsnp1057273255	T	G
chr1	59441359	polyAC	Alu	A->G	-	rbsnp1059441359	T	G
chr1	60431392	polyAC	Alu	A->G	-	rbsnp1060431392	T	G
chr1	62553899	polyAC	Alu	A->G	-	rbsnp1062553899	T	G
chr1	62584363	polyAC	Alu	A->G	+	rbsnp1062584363	A	C
chr1	63659474	polyAC	Alu	A->G	-	rbsnp1063659474	T	G
chr1	64013812	polyAC	Alu	A->G	+	rbsnp1064013812	A	C
chr1	64552787	polyAC	Alu	A->G	+	rbsnp1064552787	A	C
chr1	64776836	polyAC	Alu	A->G	+	rbsnp1064776836	A	C
chr1	64890240	polyCA	Alu	A->G	+	rbsnp1064890240	C	A
chr1	64917273	polyAC	Alu	A->G	+	rbsnp1064917273	A	C
chr1	64942372	polyAC	Alu	A->G	+	rbsnp1064942372	A	C
chr1	64966814	polyCA	Alu	A->G	+	rbsnp1064966814	C	A
chr1	65263164	polyAC	Alu	A->G	+	rbsnp1065263164	A	C
chr1	66168915	polyAC	Alu	A->G	+	rbsnp1066168915	A	C
chr1	66216344	polyAC	Alu	A->G	+	rbsnp1066216344	A	C
chr1	66377032	polyAC	Alu	A->G	+	rbsnp1066377032	A	C
chr1	66837633	polyAC	Alu	A->G	+	rbsnp1066837633	A	C
chr1	66891419	polyAC	Alu	A->G	+	rbsnp1066891419	A	C
chr1	67828705	polyAC	Alu	A->G	-	rbsnp1067828705	T	G
chr1	67941931	polyAC	Alu	A->G	+	rbsnp1067941931	A	C
chr1	67963494	polyAC	Alu	A->G	+	rbsnp1067963494	A	C
chr1	68116852	polyAC	Alu	A->G	+	rbsnp1068116852	A	C
chr1	70142727	polyAC	Alu	A->G	+	rbsnp1070142727	A	C
chr1	70223166	polyAC	Alu	A->G	+	rbsnp1070223166	A	C
chr1	70545589	polyAC	Alu	A->G	-	rbsnp1070545589	T	G
chr1	73092754	polyAC	Alu	A->G	-	rbsnp1073092754	T	G
chr1	74550330	polyAC	Alu	A->G	-	rbsnp1074550330	T	G
chr1	74843833	polyAC	Alu	A->G	-	rbsnp1074843833	T	G
chr1	74844064	polyAC	Alu	A->G	-	rbsnp1074844064	T	G
chr1	80416205	polyAC	Alu	A->G	-	rbsnp1080416205	T	G
chr1	80698389	polyAC	Alu	A->G	+	rbsnp1080698389	A	C
chr1	80821179	polyAC	Alu	A->G	+	rbsnp1080821179	A	C
chr1	81016373	polyAC	Alu	A->G	+	rbsnp1081016373	A	C
chr1	84451181	polyAC	Alu	A->G	+	rbsnp1084451181	A	C
chr1	87906343	polyCA	Alu	A->G	+	rbsnp1087906343	C	A
chr1	89663717	polyAC	Alu	A->G	+	rbsnp1089663717	A	C
chr1	89682735	polyAC	Alu	A->G	+	rbsnp1089682735	A	C
chr1	91593189	polyAC	Alu	A->G	-	rbsnp1091593189	T	G
chr1	91664140	polyCA	Alu	A->G	-	rbsnp1091664140	G	T
chr1	92327288	polyAC	Alu	A->G	+	rbsnp1092327288	A	C
chr1	92549719	polyAC	Alu	A->G	+	rbsnp1092549719	A	C
chr1	92571234	polyAC	Alu	A->G	+	rbsnp1092571234	A	C
chr1	93696145	polyAC	Alu	A->G	-	rbsnp1093696145	T	G
chr1	95041617	polyAC	Alu	A->G	+	rbsnp1095041617	A	C
chr1	95564014	polyAC	Alu	A->G	-	rbsnp1095564014	T	G
chr1	95648598	polyAC	Alu	A->G	-	rbsnp1095648598	T	G
chr1	95862286	polyAC	Alu	A->G	-	rbsnp1095862286	T	G
chr1	95886790	polyAC	Alu	A->G	-	rbsnp1095886790	T	G
chr1	95887448	polyAC	Alu	A->G	-	rbsnp1095887448	T	G
chr1	96009805	polyAC	Alu	A->G	+	rbsnp1096009805	A	C
chr1	96161128	polyAC	Alu	A->G	+	rbsnp1096161128	A	C
chr1	97166722	polyAC	Alu	A->G	-	rbsnp1097166722	T	G
chr1	98079078	polyAC	Alu	A->G	-	rbsnp1098079078	T	G
chr1	98203569	polyAC	Alu	A->G	+	rbsnp1098203569	A	C
chr1	99782853	polyAC	Alu	A->G	+	rbsnp1099782853	A	C
chr1	99811025	polyAC	Alu	A->G	+	rbsnp1099811025	A	C
chr11	338182	polyAC	Alu	A->G	-	rbsnp11000338182	T	G
chr11	541807	polyAC	Alu	A->G	+	rbsnp11000541807	A	C
chr11	782281	polyAC	Alu	A->G	+	rbsnp11000782281	A	C
chr11	839140	polyAC	Alu	A->G	+	rbsnp11000839140	A	C
chr11	963544	polyAC	Alu	A->G	-	rbsnp11000963544	T	G
chr11	1149186	polyAC	Alu	A->G	+	rbsnp11001149186	A	C
chr11	1200028	polyAC	Alu	A->G	+	rbsnp11001200028	A	C
chr11	1611436	polyAC	Alu	A->G	-	rbsnp11001611436	T	G
chr11	2046621	polyAC	Alu	A->G	-	rbsnp11002046621	T	G
chr11	3013503	polyAC	Alu	A->G	+	rbsnp11003013503	A	C
chr11	3033737	polyAC	Alu	A->G	+	rbsnp11003033737	A	C
chr11	3049904	polyAC	Alu	A->G	-	rbsnp11003049904	T	G
chr11	3070014	polyAC	Alu	A->G	-	rbsnp11003070014	T	G
chr11	3238521	polyCA	Alu	A->G	+	rbsnp11003238521	C	A
chr11	3895403	polyAC	Alu	A->G	-	rbsnp11003895403	T	G
chr11	6698778	polyAC	Alu	A->G	-	rbsnp11006698778	T	G
chr11	7157817	polyAC	Alu	A->G	+	rbsnp11007157817	A	C
chr11	7177794	polyAC	Alu	A->G	-	rbsnp11007177794	T	G
chr11	8338068	polyAC	Alu	A->G	-	rbsnp11008338068	T	G
chr11	8885075	polyAC	Alu	A->G	+	rbsnp11008885075	A	C
chr11	8907628	polyAC	Alu	A->G	+	rbsnp11008907628	A	C
chr11	9031170	polyAC	Alu	A->G	-	rbsnp11009031170	T	G
chr11	10516280	polyAC	Alu	A->G	-	rbsnp11010516280	T	G
chr11	12220429	polyAC	Alu	A->G	+	rbsnp11012220429	A	C
chr11	12675749	polyAC	Alu	A->G	-	rbsnp11012675749	T	G
chr11	12675755	polyAC	Alu	A->G	-	rbsnp11012675755	T	G
chr11	12714245	polyAC	Alu	A->G	+	rbsnp11012714245	A	C
chr11	12732666	polyAC	Alu	A->G	+	rbsnp11012732666	A	C
chr11	13210892	polyAC	Alu	A->G	+	rbsnp11013210892	A	C
chr11	14806827	polyAC	Alu	A->G	+	rbsnp11014806827	A	C
chr11	15565854	polyAC	Alu	A->G	-	rbsnp11015565854	T	G
chr11	15572065	polyCA	Alu	A->G	-	rbsnp11015572065	G	T
chr11	15901116	polyAC	Alu	A->G	+	rbsnp11015901116	A	C
chr11	16307895	polyAC	Alu	A->G	+	rbsnp11016307895	A	C
chr11	19540383	polyAC	Alu	A->G	+	rbsnp11019540383	A	C
chr11	19986104	polyAC	Alu	A->G	+	rbsnp11019986104	A	C
chr11	20523646	polyAC	Alu	A->G	+	rbsnp11020523646	A	C
chr11	20886339	polyAC	Alu	A->G	+	rbsnp11020886339	A	C
chr11	22401964	polyAC	Alu	A->G	+	rbsnp11022401964	A	C
chr11	24306127	polyAC	Alu	A->G	-	rbsnp11024306127	T	G
chr11	24436250	polyAC	Alu	A->G	-	rbsnp11024436250	T	G
chr11	24438483	polyAC	Alu	A->G	-	rbsnp11024438483	T	G
chr11	24806793	polyAC	Alu	A->G	-	rbsnp11024806793	T	G
chr11	25463394	polyAC	Alu	A->G	-	rbsnp11025463394	T	G
chr11	26243391	polyCA	Alu	A->G	+	rbsnp11026243391	C	A
chr11	27336791	polyAC	Alu	A->G	+	rbsnp11027336791	A	C
chr11	27692907	polyAC	Alu	A->G	+	rbsnp11027692907	A	C
chr11	28025703	polyAC	Alu	A->G	+	rbsnp11028025703	A	C
chr11	28069070	polyAC	Alu	A->G	+	rbsnp11028069070	A	C
chr11	29612453	polyAC	Alu	A->G	+	rbsnp11029612453	A	C
chr11	31493175	polyAC	Alu	A->G	-	rbsnp11031493175	T	G
chr11	32383731	polyAC	Alu	A->G	+	rbsnp11032383731	A	C
chr11	32519747	polyAC	Alu	A->G	+	rbsnp11032519747	A	C
chr11	32529428	polyAC	Alu	A->G	+	rbsnp11032529428	A	C
chr11	32529469	polyAC	Alu	A->G	+	rbsnp11032529469	A	C
chr11	32529511	polyAC	Alu	A->G	+	rbsnp11032529511	A	C
chr11	32560144	polyAC	Alu	A->G	+	rbsnp11032560144	A	C
chr11	32670877	polyCA	Alu	A->G	+	rbsnp11032670877	C	A
chr11	32819946	polyAC	Alu	A->G	-	rbsnp11032819946	T	G
chr11	32830007	polyAC	Alu	A->G	+	rbsnp11032830007	A	C
chr11	32924279	polyAC	Alu	A->G	-	rbsnp11032924279	T	G
chr1	103292843	polyAC	Alu	A->G	-	rbsnp1103292843	T	G
chr11	36341163	polyAC	Alu	A->G	+	rbsnp11036341163	A	C
chr11	39382954	polyAC	Alu	A->G	+	rbsnp11039382954	A	C
chr1	103972252	polyAC	Alu	A->G	+	rbsnp1103972252	A	C
chr1	103983104	polyAC	Alu	A->G	+	rbsnp1103983104	A	C
chr11	41130393	polyAC	Alu	A->G	-	rbsnp11041130393	T	G
chr11	41822420	polyAC	Alu	A->G	-	rbsnp11041822420	T	G
chr11	42260872	polyAC	Alu	A->G	+	rbsnp11042260872	A	C
chr11	43016618	polyAC	Alu	A->G	-	rbsnp11043016618	T	G
chr11	45006102	polyAC	Alu	A->G	-	rbsnp11045006102	T	G
chr11	45818984	polyAC	Alu	A->G	-	rbsnp11045818984	T	G
chr11	45839816	polyAC	Alu	A->G	-	rbsnp11045839816	T	G
chr11	46639910	polyAC	Alu	A->G	+	rbsnp11046639910	A	C
chr11	46891637	polyAC	Alu	A->G	+	rbsnp11046891637	A	C
chr11	47240718	polyAC	Alu	A->G	+	rbsnp11047240718	A	C
chr11	47277350	polyAC	Alu	A->G	-	rbsnp11047277350	T	G
chr11	47645266	polyAC	Alu	A->G	-	rbsnp11047645266	T	G
chr11	47879074	polyAC	Alu	A->G	+	rbsnp11047879074	A	C
chr11	48079928	polyAC	Alu	A->G	+	rbsnp11048079928	A	C
chr11	48157449	polyAC	Alu	A->G	-	rbsnp11048157449	T	G
chr11	48159579	polyAC	Alu	A->G	-	rbsnp11048159579	T	G
chr11	48163520	polyAC	Alu	A->G	-	rbsnp11048163520	T	G
chr11	48213070	polyAC	Alu	A->G	-	rbsnp11048213070	T	G
chr11	48218973	polyAC	Alu	A->G	-	rbsnp11048218973	T	G
chr11	48312069	polyAC	Alu	A->G	-	rbsnp11048312069	T	G
chr11	48746412	polyAC	Alu	A->G	+	rbsnp11048746412	A	C
chr11	49165927	polyAC	Alu	A->G	+	rbsnp11049165927	A	C
chr1	105041248	polyAC	Alu	A->G	-	rbsnp1105041248	T	G
chr11	50601669	polyAC	Alu	A->G	-	rbsnp11050601669	T	G
chr11	50637687	polyAC	Alu	A->G	-	rbsnp11050637687	T	G
chr11	51341040	polyAC	Alu	A->G	-	rbsnp11051341040	T	G
chr11	51346763	polyAC	Alu	A->G	-	rbsnp11051346763	T	G
chr11	51870452	polyAC	Alu	A->G	+	rbsnp11051870452	A	C
chr11	52770944	polyAC	Alu	A->G	+	rbsnp11052770944	A	C
chr11	53200063	polyAC	Alu	A->G	-	rbsnp11053200063	T	G
chr11	53356984	polyAC	Alu	A->G	-	rbsnp11053356984	T	G
chr11	53373155	polyAC	Alu	A->G	-	rbsnp11053373155	T	G
chr11	53646733	polyAC	Alu	A->G	+	rbsnp11053646733	A	C
chr11	53758624	polyAC	Alu	A->G	-	rbsnp11053758624	T	G
chr11	54471140	polyAC	Alu	A->G	-	rbsnp11054471140	T	G
chr11	54906566	polyAC	Alu	A->G	-	rbsnp11054906566	T	G
chr11	56922288	polyAC	Alu	A->G	+	rbsnp11056922288	A	C
chr11	59316487	polyAC	Alu	A->G	-	rbsnp11059316487	T	G
chr11	59350644	polyAC	Alu	A->G	-	rbsnp11059350644	T	G
chr1	105943279	polyAC	Alu	A->G	-	rbsnp1105943279	T	G
chr11	60894745	polyAC	Alu	A->G	+	rbsnp11060894745	A	C
chr11	60897880	polyAC	Alu	A->G	+	rbsnp11060897880	A	C
chr11	60913133	polyAC	Alu	A->G	+	rbsnp11060913133	A	C
chr11	60914840	polyAC	Alu	A->G	+	rbsnp11060914840	A	C
chr11	61365017	polyAC	Alu	A->G	+	rbsnp11061365017	A	C
chr11	62438159	polyAC	Alu	A->G	+	rbsnp11062438159	A	C
chr11	63152977	polyAC	Alu	A->G	-	rbsnp11063152977	T	G
chr11	63179607	polyAC	Alu	A->G	-	rbsnp11063179607	T	G
chr11	63691129	polyAC	Alu	A->G	-	rbsnp11063691129	T	G
chr11	63895183	polyAC	Alu	A->G	-	rbsnp11063895183	T	G
chr11	64034210	polyAC	Alu	A->G	-	rbsnp11064034210	T	G
chr11	65809952	polyAC	Alu	A->G	+	rbsnp11065809952	A	C
chr11	65849338	polyAC	Alu	A->G	-	rbsnp11065849338	T	G
chr11	66479758	polyAC	Alu	A->G	+	rbsnp11066479758	A	C
chr11	66543855	polyAC	Alu	A->G	+	rbsnp11066543855	A	C
chr11	67175823	polyAC	Alu	A->G	-	rbsnp11067175823	T	G
chr11	67195937	polyAC	Alu	A->G	+	rbsnp11067195937	A	C
chr11	67246808	polyAC	Alu	A->G	+	rbsnp11067246808	A	C
chr11	67319499	polyAC	Alu	A->G	+	rbsnp11067319499	A	C
chr11	68636167	polyAC	Alu	A->G	-	rbsnp11068636167	T	G
chr11	72085659	polyAC	Alu	A->G	-	rbsnp11072085659	T	G
chr11	73787423	polyCA	Alu	A->G	+	rbsnp11073787423	C	A
chr11	73827220	polyAC	Alu	A->G	+	rbsnp11073827220	A	C
chr11	74986019	polyAC	Alu	A->G	+	rbsnp11074986019	A	C
chr11	75983981	polyAC	Alu	A->G	+	rbsnp11075983981	A	C
chr11	76228329	polyAC	Alu	A->G	+	rbsnp11076228329	A	C
chr11	76584655	polyAC	Alu	A->G	-	rbsnp11076584655	T	G
chr11	76835733	polyAC	Alu	A->G	-	rbsnp11076835733	T	G
chr11	79699579	polyAC	Alu	A->G	+	rbsnp11079699579	A	C
chr11	79704059	polyAC	Alu	A->G	+	rbsnp11079704059	A	C
chr11	79712487	polyAC	Alu	A->G	+	rbsnp11079712487	A	C
chr11	79939080	polyAC	Alu	A->G	+	rbsnp11079939080	A	C
chr11	85013974	polyAC	Alu	A->G	+	rbsnp11085013974	A	C
chr11	85044354	polyAC	Alu	A->G	+	rbsnp11085044354	A	C
chr11	85056149	polyAC	Alu	A->G	+	rbsnp11085056149	A	C
chr11	85403676	polyAC	Alu	A->G	+	rbsnp11085403676	A	C
chr11	86193144	polyAC	Alu	A->G	+	rbsnp11086193144	A	C
chr11	94141691	polyAC	Alu	A->G	+	rbsnp11094141691	A	C
chr11	94182006	polyAC	Alu	A->G	+	rbsnp11094182006	A	C
chr11	94610437	polyAC	Alu	A->G	+	rbsnp11094610437	A	C
chr11	94613302	polyAC	Alu	A->G	+	rbsnp11094613302	A	C
chr11	94944639	polyAC	Alu	A->G	+	rbsnp11094944639	A	C
chr11	94949798	polyAC	Alu	A->G	+	rbsnp11094949798	A	C
chr11	95843628	polyCA	Alu	A->G	-	rbsnp11095843628	G	T
chr11	96202369	polyCA	Alu	A->G	-	rbsnp11096202369	G	T
chr11	96703026	polyAC	Alu	A->G	+	rbsnp11096703026	A	C
chr11	96766184	polyAC	Alu	A->G	-	rbsnp11096766184	T	G
chr11	99733945	polyAC	Alu	A->G	+	rbsnp11099733945	A	C
chr11	99837631	polyAC	Alu	A->G	+	rbsnp11099837631	A	C
chr11	99956767	polyAC	Alu	A->G	-	rbsnp11099956767	T	G
chr11	100196794	polyAC	Alu	A->G	-	rbsnp11100196794	T	G
chr11	100289039	polyAC	Alu	A->G	-	rbsnp11100289039	T	G
chr11	101083167	polyAC	Alu	A->G	-	rbsnp11101083167	T	G
chr11	101083199	polyAC	Alu	A->G	-	rbsnp11101083199	T	G
chr11	101284967	polyCA	Alu	A->G	-	rbsnp11101284967	G	T
chr11	101371096	polyAC	Alu	A->G	-	rbsnp11101371096	T	G
chr1	110214715	polyAC	Alu	A->G	+	rbsnp1110214715	A	C
chr11	102937648	polyAC	Alu	A->G	-	rbsnp11102937648	T	G
chr11	105099584	polyAC	Alu	A->G	+	rbsnp11105099584	A	C
chr11	108051848	polyAC	Alu	A->G	-	rbsnp11108051848	T	G
chr11	108078307	polyAC	Alu	A->G	-	rbsnp11108078307	T	G
chr11	108139735	polyAC	Alu	A->G	-	rbsnp11108139735	T	G
chr11	108813762	polyAC	Alu	A->G	-	rbsnp11108813762	T	G
chr11	109730275	polyAC	Alu	A->G	-	rbsnp11109730275	T	G
chr11	110168258	polyAC	Alu	A->G	+	rbsnp11110168258	A	C
chr11	110924115	polyAC	Alu	A->G	+	rbsnp11110924115	A	C
chr11	110944355	polyAC	Alu	A->G	+	rbsnp11110944355	A	C
chr11	111221917	polyAC	Alu	A->G	+	rbsnp11111221917	A	C
chr11	111424534	polyAC	Alu	A->G	-	rbsnp11111424534	T	G
chr11	111665696	polyAC	Alu	A->G	-	rbsnp11111665696	T	G
chr11	112424146	polyAC	Alu	A->G	-	rbsnp11112424146	T	G
chr11	112533507	polyAC	Alu	A->G	-	rbsnp11112533507	T	G
chr11	112567661	polyAC	Alu	A->G	+	rbsnp11112567661	A	C
chr11	112569827	polyAC	Alu	A->G	+	rbsnp11112569827	A	C
chr11	112582944	polyAC	Alu	A->G	+	rbsnp11112582944	A	C
chr11	112942985	polyAC	Alu	A->G	-	rbsnp11112942985	T	G
chr11	112966434	polyCA	Alu	A->G	-	rbsnp11112966434	G	T
chr11	113137805	polyAC	Alu	A->G	-	rbsnp11113137805	T	G
chr11	113285547	polyAC	Alu	A->G	-	rbsnp11113285547	T	G
chr11	113356304	polyAC	Alu	A->G	+	rbsnp11113356304	A	C
chr11	113377143	polyAC	Alu	A->G	+	rbsnp11113377143	A	C
chr11	113878183	polyAC	Alu	A->G	+	rbsnp11113878183	A	C
chr11	114739825	polyAC	Alu	A->G	-	rbsnp11114739825	T	G
chr11	117234008	polyAC	Alu	A->G	+	rbsnp11117234008	A	C
chr11	117746700	polyAC	Alu	A->G	+	rbsnp11117746700	A	C
chr11	117976168	polyAC	Alu	A->G	+	rbsnp11117976168	A	C
chr11	118349560	polyAC	Alu	A->G	+	rbsnp11118349560	A	C
chr1	111842670	polyAC	Alu	A->G	+	rbsnp1111842670	A	C
chr11	118677312	polyAC	Alu	A->G	-	rbsnp11118677312	T	G
chr11	118795109	polyAC	Alu	A->G	-	rbsnp11118795109	T	G
chr11	118971958	polyCA	Alu	A->G	-	rbsnp11118971958	G	T
chr11	118972793	polyAC	Alu	A->G	-	rbsnp11118972793	T	G
chr11	119359648	polyAC	Alu	A->G	+	rbsnp11119359648	A	C
chr1	112029580	polyAC	Alu	A->G	-	rbsnp1112029580	T	G
chr1	112075157	polyAC	Alu	A->G	-	rbsnp1112075157	T	G
chr11	121235988	polyAC	Alu	A->G	-	rbsnp11121235988	T	G
chr11	121329881	polyAC	Alu	A->G	+	rbsnp11121329881	A	C
chr11	121484176	polyAC	Alu	A->G	-	rbsnp11121484176	T	G
chr11	121583565	polyAC	Alu	A->G	+	rbsnp11121583565	A	C
chr11	121615542	polyAC	Alu	A->G	+	rbsnp11121615542	A	C
chr11	121873727	polyAC	Alu	A->G	-	rbsnp11121873727	T	G
chr11	122093867	polyAC	Alu	A->G	-	rbsnp11122093867	T	G
chr11	122226007	polyAC	Alu	A->G	+	rbsnp11122226007	A	C
chr11	122336195	polyAC	Alu	A->G	-	rbsnp11122336195	T	G
chr11	122369850	polyAC	Alu	A->G	-	rbsnp11122369850	T	G
chr11	122486981	polyAC	Alu	A->G	+	rbsnp11122486981	A	C
chr11	122683258	polyAC	Alu	A->G	+	rbsnp11122683258	A	C
chr11	122760791	polyAC	Alu	A->G	-	rbsnp11122760791	T	G
chr11	122973486	polyAC	Alu	A->G	+	rbsnp11122973486	A	C
chr11	123341831	polyAC	Alu	A->G	+	rbsnp11123341831	A	C
chr11	123564041	polyAC	Alu	A->G	-	rbsnp11123564041	T	G
chr11	123579852	polyAC	Alu	A->G	-	rbsnp11123579852	T	G
chr11	123583087	polyAC	Alu	A->G	-	rbsnp11123583087	T	G
chr11	123734425	polyAC	Alu	A->G	-	rbsnp11123734425	T	G
chr11	124270480	polyAC	Alu	A->G	-	rbsnp11124270480	T	G
chr11	124518208	polyAC	Alu	A->G	+	rbsnp11124518208	A	C
chr1	112463722	polyAC	Alu	A->G	-	rbsnp1112463722	T	G
chr11	126288526	polyAC	Alu	A->G	-	rbsnp11126288526	T	G
chr1	112696450	polyAC	Alu	A->G	+	rbsnp1112696450	A	C
chr11	130139004	polyAC	Alu	A->G	+	rbsnp11130139004	A	C
chr11	130216922	polyAC	Alu	A->G	+	rbsnp11130216922	A	C
chr11	130880027	polyAC	Alu	A->G	-	rbsnp11130880027	T	G
chr11	130930410	polyAC	Alu	A->G	-	rbsnp11130930410	T	G
chr1	113245003	polyCA	Alu	A->G	+	rbsnp1113245003	C	A
chr11	133872656	polyAC	Alu	A->G	+	rbsnp11133872656	A	C
chr11	134071917	polyAC	Alu	A->G	-	rbsnp11134071917	T	G
chr1	113419118	polyAC	Alu	A->G	-	rbsnp1113419118	T	G
chr11	134227107	polyAC	Alu	A->G	-	rbsnp11134227107	T	G
chr11	134233228	polyAC	Alu	A->G	-	rbsnp11134233228	T	G
chr1	113426609	polyCA	Alu	A->G	+	rbsnp1113426609	C	A
chr1	113432976	polyAC	Alu	A->G	+	rbsnp1113432976	A	C
chr11	134452496	polyAC	Alu	A->G	+	rbsnp11134452496	A	C
chr1	113972528	polyAC	Alu	A->G	-	rbsnp1113972528	T	G
chr1	114134023	polyAC	Alu	A->G	-	rbsnp1114134023	T	G
chr1	114714915	polyAC	Alu	A->G	-	rbsnp1114714915	T	G
chr1	115554474	polyAC	Alu	A->G	-	rbsnp1115554474	T	G
chr1	115559355	polyAC	Alu	A->G	-	rbsnp1115559355	T	G
chr1	115568846	polyAC	Alu	A->G	-	rbsnp1115568846	T	G
chr1	116006914	polyAC	Alu	A->G	+	rbsnp1116006914	A	C
chr1	116034406	polyAC	Alu	A->G	+	rbsnp1116034406	A	C
chr1	116084554	polyAC	Alu	A->G	+	rbsnp1116084554	A	C
chr1	117424833	polyAC	Alu	A->G	-	rbsnp1117424833	T	G
chr1	120834309	polyAC	Alu	A->G	-	rbsnp1120834309	T	G
chr1	120838858	polyAC	Alu	A->G	-	rbsnp1120838858	T	G
chr1	123264061	polyAC	Alu	A->G	-	rbsnp1123264061	T	G
chr1	123267163	polyAC	Alu	A->G	+	rbsnp1123267163	A	C
chr1	125896672	polyCA	Alu	A->G	-	rbsnp1125896672	G	T
chr1	126134049	polyCA	Alu	A->G	+	rbsnp1126134049	C	A
chr1	127001013	polyAC	Alu	A->G	+	rbsnp1127001013	A	C
chr1	127344264	polyAC	Alu	A->G	-	rbsnp1127344264	T	G
chr1	128383781	polyAC	Alu	A->G	-	rbsnp1128383781	T	G
chr1	128388461	polyAC	Alu	A->G	-	rbsnp1128388461	T	G
chr1	128670176	polyCA	Alu	A->G	+	rbsnp1128670176	C	A
chr1	128671361	polyAC	Alu	A->G	+	rbsnp1128671361	A	C
chr1	128681753	polyAC	Alu	A->G	+	rbsnp1128681753	A	C
chr1	128707023	polyAC	Alu	A->G	+	rbsnp1128707023	A	C
chr1	128781252	polyAC	Alu	A->G	+	rbsnp1128781252	A	C
chr1	128987416	polyAC	Alu	A->G	-	rbsnp1128987416	T	G
chr1	129012808	polyAC	Alu	A->G	-	rbsnp1129012808	T	G
chr1	129093632	polyAC	Alu	A->G	-	rbsnp1129093632	T	G
chr1	129126512	polyAC	Alu	A->G	-	rbsnp1129126512	T	G
chr1	129205422	polyAC	Alu	A->G	-	rbsnp1129205422	T	G
chr1	129275537	polyAC	Alu	A->G	-	rbsnp1129275537	T	G
chr1	129496168	polyAC	Alu	A->G	+	rbsnp1129496168	A	C
chr1	129542926	polyAC	Alu	A->G	+	rbsnp1129542926	A	C
chr1	132383613	polyAC	Alu	A->G	-	rbsnp1132383613	T	G
chr1	132874086	polyAC	Alu	A->G	+	rbsnp1132874086	A	C
chr1	133507333	polyAC	Alu	A->G	+	rbsnp1133507333	A	C
chr1	134012408	polyAC	Alu	A->G	-	rbsnp1134012408	T	G
chr1	134076154	polyAC	Alu	A->G	-	rbsnp1134076154	T	G
chr1	134508355	polyAC	Alu	A->G	-	rbsnp1134508355	T	G
chr1	134829636	polyCA	Alu	A->G	+	rbsnp1134829636	C	A
chr1	135388452	polyAC	Alu	A->G	+	rbsnp1135388452	A	C
chr1	138871460	polyAC	Alu	A->G	-	rbsnp1138871460	T	G
chr1	139735332	polyAC	Alu	A->G	-	rbsnp1139735332	T	G
chr1	139798904	polyAC	Alu	A->G	-	rbsnp1139798904	T	G
chr1	140276262	polyAC	Alu	A->G	+	rbsnp1140276262	A	C
chr1	140430006	polyAC	Alu	A->G	+	rbsnp1140430006	A	C
chr1	142199283	polyAC	Alu	A->G	-	rbsnp1142199283	T	G
chr1	144902483	polyAC	Alu	A->G	+	rbsnp1144902483	A	C
chr1	146354311	polyAC	Alu	A->G	-	rbsnp1146354311	T	G
chr1	146365896	polyAC	Alu	A->G	-	rbsnp1146365896	T	G
chr1	147441722	polyAC	Alu	A->G	-	rbsnp1147441722	T	G
chr1	147564105	polyAC	Alu	A->G	+	rbsnp1147564105	A	C
chr1	147568366	polyAC	Alu	A->G	+	rbsnp1147568366	A	C
chr1	147584478	polyAC	Alu	A->G	+	rbsnp1147584478	A	C
chr1	150226564	polyAC	Alu	A->G	-	rbsnp1150226564	T	G
chr1	150228222	polyAC	Alu	A->G	-	rbsnp1150228222	T	G
chr1	150318428	polyAC	Alu	A->G	+	rbsnp1150318428	A	C
chr1	150359655	polyAC	Alu	A->G	+	rbsnp1150359655	A	C
chr1	150414014	polyAC	Alu	A->G	+	rbsnp1150414014	A	C
chr1	153326714	polyAC	Alu	A->G	+	rbsnp1153326714	A	C
chr1	153436952	polyAC	Alu	A->G	+	rbsnp1153436952	A	C
chr1	153499580	polyAC	Alu	A->G	+	rbsnp1153499580	A	C
chr1	153562590	polyAC	Alu	A->G	+	rbsnp1153562590	A	C
chr1	155955896	polyAC	Alu	A->G	+	rbsnp1155955896	A	C
chr1	156159563	polyAC	Alu	A->G	-	rbsnp1156159563	T	G
chr1	157964248	polyAC	Alu	A->G	-	rbsnp1157964248	T	G
chr1	158578351	polyAC	Alu	A->G	+	rbsnp1158578351	A	C
chr1	158586271	polyAC	Alu	A->G	+	rbsnp1158586271	A	C
chr1	158588298	polyAC	Alu	A->G	+	rbsnp1158588298	A	C
chr1	158590314	polyAC	Alu	A->G	+	rbsnp1158590314	A	C
chr1	158616959	polyAC	Alu	A->G	+	rbsnp1158616959	A	C
chr1	158635158	polyAC	Alu	A->G	+	rbsnp1158635158	A	C
chr1	159660894	polyCA	Alu	A->G	+	rbsnp1159660894	C	A
chr1	160345972	polyAC	Alu	A->G	-	rbsnp1160345972	T	G
chr1	164005217	polyAC	Alu	A->G	-	rbsnp1164005217	T	G
chr1	165899785	polyAC	Alu	A->G	-	rbsnp1165899785	T	G
chr1	165905576	polyAC	Alu	A->G	-	rbsnp1165905576	T	G
chr1	165912580	polyAC	Alu	A->G	-	rbsnp1165912580	T	G
chr1	165919794	polyAC	Alu	A->G	+	rbsnp1165919794	A	C
chr1	166032008	polyAC	Alu	A->G	+	rbsnp1166032008	A	C
chr1	166607189	polyAC	Alu	A->G	-	rbsnp1166607189	T	G
chr1	167598200	polyAC	Alu	A->G	+	rbsnp1167598200	A	C
chr1	168028980	polyAC	Alu	A->G	-	rbsnp1168028980	T	G
chr1	168355798	polyAC	Alu	A->G	+	rbsnp1168355798	A	C
chr1	168625744	polyAC	Alu	A->G	-	rbsnp1168625744	T	G
chr1	168652926	polyAC	Alu	A->G	-	rbsnp1168652926	T	G
chr1	180219024	polyAC	Alu	A->G	+	rbsnp1180219024	A	C
chr1	180488160	polyAC	Alu	A->G	+	rbsnp1180488160	A	C
chr1	184279697	polyAC	Alu	A->G	-	rbsnp1184279697	T	G
chr1	184307142	polyAC	Alu	A->G	-	rbsnp1184307142	T	G
chr1	185517073	polyAC	Alu	A->G	-	rbsnp1185517073	T	G
chr1	185531854	polyAC	Alu	A->G	-	rbsnp1185531854	T	G
chr1	185560855	polyAC	Alu	A->G	+	rbsnp1185560855	A	C
chr1	185566822	polyAC	Alu	A->G	+	rbsnp1185566822	A	C
chr1	186071791	polyAC	Alu	A->G	-	rbsnp1186071791	T	G
chr1	186186944	polyAC	Alu	A->G	-	rbsnp1186186944	T	G
chr1	187316835	polyAC	Alu	A->G	+	rbsnp1187316835	A	C
chr1	187576639	polyAC	Alu	A->G	-	rbsnp1187576639	T	G
chr1	189702576	polyAC	Alu	A->G	+	rbsnp1189702576	A	C
chr1	190681811	polyAC	Alu	A->G	-	rbsnp1190681811	T	G
chr1	190842653	polyAC	Alu	A->G	-	rbsnp1190842653	T	G
chr1	191523264	polyAC	Alu	A->G	+	rbsnp1191523264	A	C
chr1	191525077	polyAC	Alu	A->G	+	rbsnp1191525077	A	C
chr1	191528813	polyAC	Alu	A->G	+	rbsnp1191528813	A	C
chr1	191528840	polyAC	Alu	A->G	+	rbsnp1191528840	A	C
chr1	191625324	polyAC	Alu	A->G	+	rbsnp1191625324	A	C
chr1	192563187	polyAC	Alu	A->G	-	rbsnp1192563187	T	G
chr1	192585600	polyAC	Alu	A->G	-	rbsnp1192585600	T	G
chr1	194510748	polyAC	Alu	A->G	+	rbsnp1194510748	A	C
chr1	194651512	polyAC	Alu	A->G	+	rbsnp1194651512	A	C
chr1	197008267	polyAC	Alu	A->G	+	rbsnp1197008267	A	C
chr1	197361628	polyAC	Alu	A->G	+	rbsnp1197361628	A	C
chr1	197438493	polyAC	Alu	A->G	+	rbsnp1197438493	A	C
chr1	197689750	polyAC	Alu	A->G	+	rbsnp1197689750	A	C
chr1	197969055	polyAC	Alu	A->G	+	rbsnp1197969055	A	C
chr1	197981879	polyAC	Alu	A->G	+	rbsnp1197981879	A	C
chr1	198881900	polyAC	Alu	A->G	-	rbsnp1198881900	T	G
chr12	4443894	polyAC	Alu	A->G	-	rbsnp12004443894	T	G
chr12	5332994	polyAC	Alu	A->G	-	rbsnp12005332994	T	G
chr12	5606764	polyAC	Alu	A->G	-	rbsnp12005606764	T	G
chr12	5608499	polyAC	Alu	A->G	-	rbsnp12005608499	T	G
chr12	5610768	polyAC	Alu	A->G	-	rbsnp12005610768	T	G
chr12	11655767	polyAC	Alu	A->G	+	rbsnp12011655767	A	C
chr12	11889222	polyAC	Alu	A->G	+	rbsnp12011889222	A	C
chr12	11917023	polyAC	Alu	A->G	+	rbsnp12011917023	A	C
chr1	201218995	polyAC	Alu	A->G	+	rbsnp1201218995	A	C
chr12	12225071	polyAC	Alu	A->G	+	rbsnp12012225071	A	C
chr12	15218612	polyAC	Alu	A->G	-	rbsnp12015218612	T	G
chr12	15595514	polyAC	Alu	A->G	-	rbsnp12015595514	T	G
chr12	15808232	polyAC	Alu	A->G	-	rbsnp12015808232	T	G
chr12	16023017	polyAC	Alu	A->G	+	rbsnp12016023017	A	C
chr12	16093030	polyAC	Alu	A->G	+	rbsnp12016093030	A	C
chr12	16241294	polyAC	Alu	A->G	+	rbsnp12016241294	A	C
chr12	17900017	polyAC	Alu	A->G	+	rbsnp12017900017	A	C
chr1	201794098	polyAC	Alu	A->G	+	rbsnp1201794098	A	C
chr12	18536337	polyCA	Alu	A->G	+	rbsnp12018536337	C	A
chr12	21479550	polyAC	Alu	A->G	+	rbsnp12021479550	A	C
chr12	21482187	polyAC	Alu	A->G	+	rbsnp12021482187	A	C
chr1	202242063	polyAC	Alu	A->G	+	rbsnp1202242063	A	C
chr12	22803841	polyAC	Alu	A->G	-	rbsnp12022803841	T	G
chr12	23751835	polyAC	Alu	A->G	-	rbsnp12023751835	T	G
chr12	29310748	polyAC	Alu	A->G	+	rbsnp12029310748	A	C
chr1	203056165	polyCA	Alu	A->G	-	rbsnp1203056165	G	T
chr12	31100631	polyAC	Alu	A->G	+	rbsnp12031100631	A	C
chr12	33384971	polyAC	Alu	A->G	+	rbsnp12033384971	A	C
chr12	34217029	polyAC	Alu	A->G	+	rbsnp12034217029	A	C
chr12	34643312	polyAC	Alu	A->G	+	rbsnp12034643312	A	C
chr12	34664779	polyAC	Alu	A->G	-	rbsnp12034664779	T	G
chr12	34679930	polyAC	Alu	A->G	-	rbsnp12034679930	T	G
chr12	34680067	polyAC	Alu	A->G	-	rbsnp12034680067	T	G
chr1	203514630	polyAC	Alu	A->G	+	rbsnp1203514630	A	C
chr12	35193622	polyAC	Alu	A->G	+	rbsnp12035193622	A	C
chr12	35344046	polyAC	Alu	A->G	+	rbsnp12035344046	A	C
chr12	35507069	polyAC	Alu	A->G	-	rbsnp12035507069	T	G
chr12	35507150	polyAC	Alu	A->G	-	rbsnp12035507150	T	G
chr12	35530490	polyAC	Alu	A->G	-	rbsnp12035530490	T	G
chr1	203598772	polyAC	Alu	A->G	-	rbsnp1203598772	T	G
chr12	36149976	polyAC	Alu	A->G	+	rbsnp12036149976	A	C
chr12	36257868	polyAC	Alu	A->G	+	rbsnp12036257868	A	C
chr12	36545550	polyAC	Alu	A->G	+	rbsnp12036545550	A	C
chr12	36722225	polyAC	Alu	A->G	+	rbsnp12036722225	A	C
chr12	38176039	polyAC	Alu	A->G	-	rbsnp12038176039	T	G
chr1	204102672	polyAC	Alu	A->G	+	rbsnp1204102672	A	C
chr12	41764275	polyAC	Alu	A->G	+	rbsnp12041764275	A	C
chr12	41784946	polyAC	Alu	A->G	+	rbsnp12041784946	A	C
chr12	41909025	polyAC	Alu	A->G	+	rbsnp12041909025	A	C
chr1	204438666	polyAC	Alu	A->G	+	rbsnp1204438666	A	C
chr12	45953700	polyAC	Alu	A->G	-	rbsnp12045953700	T	G
chr12	45984824	polyAC	Alu	A->G	-	rbsnp12045984824	T	G
chr12	48513944	polyAC	Alu	A->G	+	rbsnp12048513944	A	C
chr1	204927891	polyAC	Alu	A->G	-	rbsnp1204927891	T	G
chr12	51976015	polyAC	Alu	A->G	+	rbsnp12051976015	A	C
chr12	53084995	polyAC	Alu	A->G	-	rbsnp12053084995	T	G
chr12	54851556	polyAC	Alu	A->G	-	rbsnp12054851556	T	G
chr12	55167732	polyAC	Alu	A->G	+	rbsnp12055167732	A	C
chr1	205549777	polyAC	Alu	A->G	-	rbsnp1205549777	T	G
chr1	205676812	polyAC	Alu	A->G	-	rbsnp1205676812	T	G
chr12	61089721	polyAC	Alu	A->G	+	rbsnp12061089721	A	C
chr12	61133608	polyAC	Alu	A->G	-	rbsnp12061133608	T	G
chr12	61133733	polyAC	Alu	A->G	-	rbsnp12061133733	T	G
chr12	61740690	polyAC	Alu	A->G	+	rbsnp12061740690	A	C
chr12	64642896	polyAC	Alu	A->G	+	rbsnp12064642896	A	C
chr12	64907667	polyAC	Alu	A->G	+	rbsnp12064907667	A	C
chr12	64911580	polyAC	Alu	A->G	+	rbsnp12064911580	A	C
chr12	64941048	polyAC	Alu	A->G	+	rbsnp12064941048	A	C
chr12	65489532	polyAC	Alu	A->G	-	rbsnp12065489532	T	G
chr1	206601286	polyAC	Alu	A->G	-	rbsnp1206601286	T	G
chr12	66027345	polyAC	Alu	A->G	-	rbsnp12066027345	T	G
chr12	66266729	polyAC	Alu	A->G	+	rbsnp12066266729	A	C
chr12	66292553	polyAC	Alu	A->G	+	rbsnp12066292553	A	C
chr12	66380084	polyAC	Alu	A->G	+	rbsnp12066380084	A	C
chr12	66407314	polyAC	Alu	A->G	+	rbsnp12066407314	A	C
chr12	66709287	polyAC	Alu	A->G	-	rbsnp12066709287	T	G
chr12	66731289	polyAC	Alu	A->G	-	rbsnp12066731289	T	G
chr12	66736995	polyAC	Alu	A->G	-	rbsnp12066736995	T	G
chr12	66968273	polyAC	Alu	A->G	+	rbsnp12066968273	A	C
chr12	67350450	polyAC	Alu	A->G	-	rbsnp12067350450	T	G
chr12	69954433	polyAC	Alu	A->G	-	rbsnp12069954433	T	G
chr12	69962334	polyAC	Alu	A->G	-	rbsnp12069962334	T	G
chr12	70481052	polyAC	Alu	A->G	+	rbsnp12070481052	A	C
chr12	71500938	polyAC	Alu	A->G	+	rbsnp12071500938	A	C
chr12	73834295	polyAC	Alu	A->G	-	rbsnp12073834295	T	G
chr12	75827385	polyAC	Alu	A->G	-	rbsnp12075827385	T	G
chr12	75989032	polyAC	Alu	A->G	-	rbsnp12075989032	T	G
chr12	76001089	polyAC	Alu	A->G	-	rbsnp12076001089	T	G
chr12	76166145	polyAC	Alu	A->G	-	rbsnp12076166145	T	G
chr12	77997166	polyAC	Alu	A->G	+	rbsnp12077997166	A	C
chr12	79168186	polyAC	Alu	A->G	+	rbsnp12079168186	A	C
chr12	79755894	polyAC	Alu	A->G	-	rbsnp12079755894	T	G
chr12	79881192	polyAC	Alu	A->G	-	rbsnp12079881192	T	G
chr12	80029133	polyCA	Alu	A->G	+	rbsnp12080029133	C	A
chr12	86515366	polyAC	Alu	A->G	+	rbsnp12086515366	A	C
chr12	87633437	polyAC	Alu	A->G	-	rbsnp12087633437	T	G
chr12	88392232	polyAC	Alu	A->G	-	rbsnp12088392232	T	G
chr12	88397380	polyAC	Alu	A->G	-	rbsnp12088397380	T	G
chr12	88409508	polyAC	Alu	A->G	-	rbsnp12088409508	T	G
chr12	89354509	polyAC	Alu	A->G	+	rbsnp12089354509	A	C
chr12	90937274	polyAC	Alu	A->G	-	rbsnp12090937274	T	G
chr12	91198684	polyAC	Alu	A->G	-	rbsnp12091198684	T	G
chr12	91989532	polyCA	Alu	A->G	-	rbsnp12091989532	G	T
chr12	93930330	polyAC	Alu	A->G	-	rbsnp12093930330	T	G
chr12	94596991	polyAC	Alu	A->G	+	rbsnp12094596991	A	C
chr12	95646310	polyAC	Alu	A->G	-	rbsnp12095646310	T	G
chr12	95859258	polyAC	Alu	A->G	+	rbsnp12095859258	A	C
chr12	96803956	polyAC	Alu	A->G	-	rbsnp12096803956	T	G
chr12	96846810	polyAC	Alu	A->G	-	rbsnp12096846810	T	G
chr1	209883296	polyAC	Alu	A->G	+	rbsnp1209883296	A	C
chr12	99397064	polyAC	Alu	A->G	+	rbsnp12099397064	A	C
chr1	209942007	polyCA	Alu	A->G	+	rbsnp1209942007	C	A
chr1	210001615	polyCA	Alu	A->G	+	rbsnp1210001615	C	A
chr12	101877830	polyAC	Alu	A->G	+	rbsnp12101877830	A	C
chr12	102047883	polyAC	Alu	A->G	-	rbsnp12102047883	T	G
chr12	102064842	polyAC	Alu	A->G	-	rbsnp12102064842	T	G
chr1	210255564	polyAC	Alu	A->G	-	rbsnp1210255564	T	G
chr12	103842980	polyCA	Alu	A->G	-	rbsnp12103842980	G	T
chr1	210439420	polyAC	Alu	A->G	-	rbsnp1210439420	T	G
chr12	105081842	polyAC	Alu	A->G	+	rbsnp12105081842	A	C
chr1	210750907	polyAC	Alu	A->G	+	rbsnp1210750907	A	C
chr1	211772832	polyAC	Alu	A->G	-	rbsnp1211772832	T	G
chr1	211775306	polyAC	Alu	A->G	-	rbsnp1211775306	T	G
chr1	212640839	polyAC	Alu	A->G	+	rbsnp1212640839	A	C
chr1	213319513	polyAC	Alu	A->G	+	rbsnp1213319513	A	C
chr1	213958528	polyAC	Alu	A->G	+	rbsnp1213958528	A	C
chr1	213969876	polyAC	Alu	A->G	+	rbsnp1213969876	A	C
chr1	213976195	polyAC	Alu	A->G	+	rbsnp1213976195	A	C
chr1	214603139	polyAC	Alu	A->G	+	rbsnp1214603139	A	C
chr1	214618425	polyCA	Alu	A->G	+	rbsnp1214618425	C	A
chr1	214732872	polyAC	Alu	A->G	+	rbsnp1214732872	A	C
chr1	214859259	polyAC	Alu	A->G	+	rbsnp1214859259	A	C
chr1	215457406	polyAC	Alu	A->G	+	rbsnp1215457406	A	C
chr1	215726048	polyAC	Alu	A->G	+	rbsnp1215726048	A	C
chr1	215876176	polyCA	Alu	A->G	+	rbsnp1215876176	C	A
chr1	216019325	polyAC	Alu	A->G	+	rbsnp1216019325	A	C
chr1	216081258	polyAC	Alu	A->G	+	rbsnp1216081258	A	C
chr1	216238667	polyAC	Alu	A->G	+	rbsnp1216238667	A	C
chr1	216243381	polyAC	Alu	A->G	+	rbsnp1216243381	A	C
chr1	216452319	polyCA	Alu	A->G	-	rbsnp1216452319	G	T
chr1	216548042	polyAC	Alu	A->G	-	rbsnp1216548042	T	G
chr1	216810427	polyAC	Alu	A->G	-	rbsnp1216810427	T	G
chr1	216813919	polyAC	Alu	A->G	-	rbsnp1216813919	T	G
chr1	216874342	polyAC	Alu	A->G	-	rbsnp1216874342	T	G
chr1	217561019	polyAC	Alu	A->G	-	rbsnp1217561019	T	G
chr1	219282209	polyAC	Alu	A->G	-	rbsnp1219282209	T	G
chr1	219885580	polyAC	Alu	A->G	-	rbsnp1219885580	T	G
chr1	219919636	polyAC	Alu	A->G	-	rbsnp1219919636	T	G
chr1	219919652	polyAC	Alu	A->G	-	rbsnp1219919652	T	G
chr1	219949918	polyAC	Alu	A->G	-	rbsnp1219949918	T	G
chr1	219976299	polyAC	Alu	A->G	-	rbsnp1219976299	T	G
chr1	219980138	polyAC	Alu	A->G	-	rbsnp1219980138	T	G
chr1	219980187	polyAC	Alu	A->G	-	rbsnp1219980187	T	G
chr1	220757719	polyAC	Alu	A->G	+	rbsnp1220757719	A	C
chr1	220798971	polyAC	Alu	A->G	-	rbsnp1220798971	T	G
chr1	221325307	polyAC	Alu	A->G	+	rbsnp1221325307	A	C
chr1	221767698	polyAC	Alu	A->G	+	rbsnp1221767698	A	C
chr1	222753156	polyAC	Alu	A->G	-	rbsnp1222753156	T	G
chr1	222847322	polyCA	Alu	A->G	-	rbsnp1222847322	G	T
chr1	222898340	polyAC	Alu	A->G	-	rbsnp1222898340	T	G
chr1	222898345	polyAC	Alu	A->G	-	rbsnp1222898345	T	G
chr1	225361399	polyAC	Alu	A->G	-	rbsnp1225361399	T	G
chr1	225622630	polyAC	Alu	A->G	+	rbsnp1225622630	A	C
chr1	225624399	polyAC	Alu	A->G	+	rbsnp1225624399	A	C
chr1	226604665	polyAC	Alu	A->G	+	rbsnp1226604665	A	C
chr1	226695392	polyAC	Alu	A->G	-	rbsnp1226695392	T	G
chr13	2096465	polyCA	Alu	A->G	-	rbsnp13002096465	G	T
chr13	2227548	polyAC	Alu	A->G	-	rbsnp13002227548	T	G
chr13	3039958	polyAC	Alu	A->G	-	rbsnp13003039958	T	G
chr13	7345272	polyAC	Alu	A->G	+	rbsnp13007345272	A	C
chr13	8246289	polyAC	Alu	A->G	-	rbsnp13008246289	T	G
chr13	9052162	polyAC	Alu	A->G	-	rbsnp13009052162	T	G
chr13	9455485	polyAC	Alu	A->G	+	rbsnp13009455485	A	C
chr13	9561700	polyCA	Alu	A->G	+	rbsnp13009561700	C	A
chr13	9600185	polyAC	Alu	A->G	-	rbsnp13009600185	T	G
chr13	9601884	polyAC	Alu	A->G	+	rbsnp13009601884	A	C
chr13	9604603	polyAC	Alu	A->G	+	rbsnp13009604603	A	C
chr13	9641922	polyAC	Alu	A->G	-	rbsnp13009641922	T	G
chr13	9960311	polyAC	Alu	A->G	+	rbsnp13009960311	A	C
chr13	10174126	polyAC	Alu	A->G	-	rbsnp13010174126	T	G
chr13	10429117	polyAC	Alu	A->G	+	rbsnp13010429117	A	C
chr13	10752242	polyAC	Alu	A->G	-	rbsnp13010752242	T	G
chr13	11653933	polyAC	Alu	A->G	+	rbsnp13011653933	A	C
chr13	14050667	polyAC	Alu	A->G	-	rbsnp13014050667	T	G
chr13	17670390	polyAC	Alu	A->G	-	rbsnp13017670390	T	G
chr13	18159260	polyAC	Alu	A->G	-	rbsnp13018159260	T	G
chr13	19999593	polyAC	Alu	A->G	-	rbsnp13019999593	T	G
chr13	20168343	polyAC	Alu	A->G	-	rbsnp13020168343	T	G
chr13	23779298	polyAC	Alu	A->G	-	rbsnp13023779298	T	G
chr13	23816176	polyAC	Alu	A->G	-	rbsnp13023816176	T	G
chr13	24519465	polyAC	Alu	A->G	+	rbsnp13024519465	A	C
chr13	24892250	polyAC	Alu	A->G	-	rbsnp13024892250	T	G
chr13	24979578	polyAC	Alu	A->G	+	rbsnp13024979578	A	C
chr13	24993008	polyCA	Alu	A->G	+	rbsnp13024993008	C	A
chr13	25337090	polyAC	Alu	A->G	-	rbsnp13025337090	T	G
chr13	25511036	polyAC	Alu	A->G	-	rbsnp13025511036	T	G
chr13	25715721	polyAC	Alu	A->G	-	rbsnp13025715721	T	G
chr13	25897817	polyAC	Alu	A->G	-	rbsnp13025897817	T	G
chr13	26807581	polyCA	Alu	A->G	+	rbsnp13026807581	C	A
chr13	26851235	polyAC	Alu	A->G	+	rbsnp13026851235	A	C
chr13	27352904	polyAC	Alu	A->G	+	rbsnp13027352904	A	C
chr13	27352914	polyAC	Alu	A->G	+	rbsnp13027352914	A	C
chr13	27358665	polyAC	Alu	A->G	-	rbsnp13027358665	T	G
chr13	27931230	polyAC	Alu	A->G	+	rbsnp13027931230	A	C
chr13	28780465	polyAC	Alu	A->G	+	rbsnp13028780465	A	C
chr13	29384671	polyAC	Alu	A->G	-	rbsnp13029384671	T	G
chr13	30509025	polyAC	Alu	A->G	+	rbsnp13030509025	A	C
chr13	31943821	polyAC	Alu	A->G	-	rbsnp13031943821	T	G
chr13	31944812	polyAC	Alu	A->G	-	rbsnp13031944812	T	G
chr13	32108655	polyAC	Alu	A->G	+	rbsnp13032108655	A	C
chr13	32110554	polyAC	Alu	A->G	+	rbsnp13032110554	A	C
chr13	32137563	polyAC	Alu	A->G	+	rbsnp13032137563	A	C
chr13	32359936	polyAC	Alu	A->G	+	rbsnp13032359936	A	C
chr13	32540021	polyAC	Alu	A->G	+	rbsnp13032540021	A	C
chr13	32602248	polyAC	Alu	A->G	+	rbsnp13032602248	A	C
chr13	32604242	polyAC	Alu	A->G	+	rbsnp13032604242	A	C
chr13	32799219	polyAC	Alu	A->G	+	rbsnp13032799219	A	C
chr13	32989239	polyAC	Alu	A->G	+	rbsnp13032989239	A	C
chr13	33329289	polyAC	Alu	A->G	+	rbsnp13033329289	A	C
chr13	33427313	polyAC	Alu	A->G	+	rbsnp13033427313	A	C
chr13	33521041	polyAC	Alu	A->G	+	rbsnp13033521041	A	C
chr13	36474667	polyAC	Alu	A->G	+	rbsnp13036474667	A	C
chr13	36962618	polyAC	Alu	A->G	-	rbsnp13036962618	T	G
chr13	36995125	polyCA	Alu	A->G	-	rbsnp13036995125	G	T
chr13	37105052	polyAC	Alu	A->G	-	rbsnp13037105052	T	G
chr13	38335013	polyAC	Alu	A->G	-	rbsnp13038335013	T	G
chr13	38716602	polyAC	Alu	A->G	+	rbsnp13038716602	A	C
chr13	38772263	polyAC	Alu	A->G	+	rbsnp13038772263	A	C
chr13	38877415	polyAC	Alu	A->G	+	rbsnp13038877415	A	C
chr13	38981557	polyAC	Alu	A->G	-	rbsnp13038981557	T	G
chr13	39345169	polyAC	Alu	A->G	-	rbsnp13039345169	T	G
chr13	39455506	polyAC	Alu	A->G	+	rbsnp13039455506	A	C
chr13	39479488	polyAC	Alu	A->G	+	rbsnp13039479488	A	C
chr13	40313961	polyAC	Alu	A->G	-	rbsnp13040313961	T	G
chr13	42897300	polyAC	Alu	A->G	-	rbsnp13042897300	T	G
chr13	43375477	polyAC	Alu	A->G	-	rbsnp13043375477	T	G
chr13	44019320	polyAC	Alu	A->G	-	rbsnp13044019320	T	G
chr13	44032455	polyAC	Alu	A->G	-	rbsnp13044032455	T	G
chr13	44367593	polyCA	Alu	A->G	+	rbsnp13044367593	C	A
chr13	44579620	polyAC	Alu	A->G	+	rbsnp13044579620	A	C
chr13	46711554	polyAC	Alu	A->G	-	rbsnp13046711554	T	G
chr13	46736119	polyAC	Alu	A->G	-	rbsnp13046736119	T	G
chr13	46900611	polyAC	Alu	A->G	+	rbsnp13046900611	A	C
chr13	47084089	polyAC	Alu	A->G	+	rbsnp13047084089	A	C
chr13	47089387	polyAC	Alu	A->G	+	rbsnp13047089387	A	C
chr13	47656303	polyAC	Alu	A->G	-	rbsnp13047656303	T	G
chr13	48693469	polyAC	Alu	A->G	+	rbsnp13048693469	A	C
chr13	50790414	polyAC	Alu	A->G	-	rbsnp13050790414	T	G
chr13	53931903	polyAC	Alu	A->G	-	rbsnp13053931903	T	G
chr13	54088744	polyAC	Alu	A->G	-	rbsnp13054088744	T	G
chr13	54157051	polyAC	Alu	A->G	-	rbsnp13054157051	T	G
chr13	54469431	polyAC	Alu	A->G	+	rbsnp13054469431	A	C
chr13	54511604	polyAC	Alu	A->G	+	rbsnp13054511604	A	C
chr13	54567831	polyAC	Alu	A->G	+	rbsnp13054567831	A	C
chr13	54776227	polyAC	Alu	A->G	+	rbsnp13054776227	A	C
chr13	54819364	polyAC	Alu	A->G	+	rbsnp13054819364	A	C
chr13	54823501	polyAC	Alu	A->G	+	rbsnp13054823501	A	C
chr13	54842049	polyAC	Alu	A->G	+	rbsnp13054842049	A	C
chr13	54853984	polyAC	Alu	A->G	+	rbsnp13054853984	A	C
chr13	55091165	polyAC	Alu	A->G	+	rbsnp13055091165	A	C
chr13	55177325	polyAC	Alu	A->G	+	rbsnp13055177325	A	C
chr13	55592295	polyAC	Alu	A->G	-	rbsnp13055592295	T	G
chr13	55650245	polyAC	Alu	A->G	-	rbsnp13055650245	T	G
chr13	55837242	polyAC	Alu	A->G	-	rbsnp13055837242	T	G
chr13	55942342	polyCA	Alu	A->G	+	rbsnp13055942342	C	A
chr13	61193992	polyAC	Alu	A->G	+	rbsnp13061193992	A	C
chr13	61222576	polyAC	Alu	A->G	+	rbsnp13061222576	A	C
chr13	61234187	polyAC	Alu	A->G	+	rbsnp13061234187	A	C
chr13	61377415	polyCA	Alu	A->G	-	rbsnp13061377415	G	T
chr13	61619188	polyCA	Alu	A->G	-	rbsnp13061619188	G	T
chr13	62043325	polyAC	Alu	A->G	-	rbsnp13062043325	T	G
chr13	62247285	polyAC	Alu	A->G	+	rbsnp13062247285	A	C
chr13	62341476	polyAC	Alu	A->G	+	rbsnp13062341476	A	C
chr13	62572031	polyAC	Alu	A->G	-	rbsnp13062572031	T	G
chr13	63069219	polyAC	Alu	A->G	+	rbsnp13063069219	A	C
chr13	63400035	polyAC	Alu	A->G	-	rbsnp13063400035	T	G
chr13	64955617	polyAC	Alu	A->G	-	rbsnp13064955617	T	G
chr13	65333805	polyAC	Alu	A->G	-	rbsnp13065333805	T	G
chr13	65345978	polyAC	Alu	A->G	-	rbsnp13065345978	T	G
chr13	65471630	polyAC	Alu	A->G	+	rbsnp13065471630	A	C
chr13	69473936	polyAC	Alu	A->G	+	rbsnp13069473936	A	C
chr13	69618588	polyAC	Alu	A->G	-	rbsnp13069618588	T	G
chr13	69739164	polyAC	Alu	A->G	-	rbsnp13069739164	T	G
chr13	69823420	polyAC	Alu	A->G	-	rbsnp13069823420	T	G
chr13	70006004	polyAC	Alu	A->G	+	rbsnp13070006004	A	C
chr13	70110117	polyAC	Alu	A->G	+	rbsnp13070110117	A	C
chr13	70110154	polyAC	Alu	A->G	+	rbsnp13070110154	A	C
chr13	70132338	polyAC	Alu	A->G	+	rbsnp13070132338	A	C
chr13	70244201	polyAC	Alu	A->G	-	rbsnp13070244201	T	G
chr13	70267534	polyCA	Alu	A->G	-	rbsnp13070267534	G	T
chr13	70308352	polyAC	Alu	A->G	-	rbsnp13070308352	T	G
chr13	70308952	polyAC	Alu	A->G	-	rbsnp13070308952	T	G
chr13	70358429	polyAC	Alu	A->G	-	rbsnp13070358429	T	G
chr13	70462203	polyAC	Alu	A->G	-	rbsnp13070462203	T	G
chr13	70501156	polyAC	Alu	A->G	-	rbsnp13070501156	T	G
chr13	70517715	polyAC	Alu	A->G	-	rbsnp13070517715	T	G
chr13	70519808	polyAC	Alu	A->G	-	rbsnp13070519808	T	G
chr13	71002101	polyAC	Alu	A->G	-	rbsnp13071002101	T	G
chr13	71256847	polyAC	Alu	A->G	-	rbsnp13071256847	T	G
chr13	71543002	polyAC	Alu	A->G	+	rbsnp13071543002	A	C
chr13	71556249	polyAC	Alu	A->G	+	rbsnp13071556249	A	C
chr13	71602331	polyAC	Alu	A->G	+	rbsnp13071602331	A	C
chr13	71622750	polyAC	Alu	A->G	+	rbsnp13071622750	A	C
chr13	72920549	polyAC	Alu	A->G	-	rbsnp13072920549	T	G
chr13	72925176	polyAC	Alu	A->G	-	rbsnp13072925176	T	G
chr13	72942662	polyAC	Alu	A->G	-	rbsnp13072942662	T	G
chr13	73088440	polyAC	Alu	A->G	-	rbsnp13073088440	T	G
chr13	73362068	polyAC	Alu	A->G	-	rbsnp13073362068	T	G
chr13	73586965	polyAC	Alu	A->G	-	rbsnp13073586965	T	G
chr13	73861767	polyAC	Alu	A->G	+	rbsnp13073861767	A	C
chr13	74647545	polyAC	Alu	A->G	-	rbsnp13074647545	T	G
chr13	74715048	polyAC	Alu	A->G	+	rbsnp13074715048	A	C
chr13	74773217	polyAC	Alu	A->G	-	rbsnp13074773217	T	G
chr13	76640333	polyAC	Alu	A->G	+	rbsnp13076640333	A	C
chr13	80384858	polyAC	Alu	A->G	+	rbsnp13080384858	A	C
chr13	80384882	polyAC	Alu	A->G	+	rbsnp13080384882	A	C
chr13	80458509	polyAC	Alu	A->G	+	rbsnp13080458509	A	C
chr13	85539274	polyAC	Alu	A->G	+	rbsnp13085539274	A	C
chr13	85550253	polyAC	Alu	A->G	+	rbsnp13085550253	A	C
chr13	85790651	polyAC	Alu	A->G	+	rbsnp13085790651	A	C
chr13	85793216	polyAC	Alu	A->G	+	rbsnp13085793216	A	C
chr13	85823791	polyAC	Alu	A->G	+	rbsnp13085823791	A	C
chr13	85916632	polyAC	Alu	A->G	-	rbsnp13085916632	T	G
chr13	85923242	polyAC	Alu	A->G	+	rbsnp13085923242	A	C
chr13	85924762	polyAC	Alu	A->G	+	rbsnp13085924762	A	C
chr13	85951138	polyAC	Alu	A->G	+	rbsnp13085951138	A	C
chr13	86739829	polyAC	Alu	A->G	-	rbsnp13086739829	T	G
chr13	86758755	polyAC	Alu	A->G	-	rbsnp13086758755	T	G
chr13	86793972	polyAC	Alu	A->G	+	rbsnp13086793972	A	C
chr13	86831083	polyAC	Alu	A->G	-	rbsnp13086831083	T	G
chr13	87178138	polyAC	Alu	A->G	-	rbsnp13087178138	T	G
chr13	88362899	polyAC	Alu	A->G	+	rbsnp13088362899	A	C
chr13	88378578	polyAC	Alu	A->G	+	rbsnp13088378578	A	C
chr13	96217594	polyAC	Alu	A->G	-	rbsnp13096217594	T	G
chr13	96257246	polyAC	Alu	A->G	-	rbsnp13096257246	T	G
chr13	96429018	polyAC	Alu	A->G	+	rbsnp13096429018	A	C
chr13	96815198	polyAC	Alu	A->G	-	rbsnp13096815198	T	G
chr13	97595835	polyAC	Alu	A->G	-	rbsnp13097595835	T	G
chr13	97662206	polyAC	Alu	A->G	-	rbsnp13097662206	T	G
chr13	98536473	polyAC	Alu	A->G	-	rbsnp13098536473	T	G
chr13	98537180	polyAC	Alu	A->G	-	rbsnp13098537180	T	G
chr13	98616381	polyCA	Alu	A->G	-	rbsnp13098616381	G	T
chr13	98946991	polyAC	Alu	A->G	-	rbsnp13098946991	T	G
chr13	99388038	polyAC	Alu	A->G	-	rbsnp13099388038	T	G
chr13	99494156	polyAC	Alu	A->G	-	rbsnp13099494156	T	G
chr13	99500982	polyAC	Alu	A->G	-	rbsnp13099500982	T	G
chr13	99905510	polyAC	Alu	A->G	-	rbsnp13099905510	T	G
chr13	101716691	polyAC	Alu	A->G	+	rbsnp13101716691	A	C
chr13	102534345	polyAC	Alu	A->G	-	rbsnp13102534345	T	G
chr13	104618588	polyCA	Alu	A->G	-	rbsnp13104618588	G	T
chr13	104698562	polyAC	Alu	A->G	-	rbsnp13104698562	T	G
chr13	105738441	polyAC	Alu	A->G	+	rbsnp13105738441	A	C
chr13	108034642	polyAC	Alu	A->G	-	rbsnp13108034642	T	G
chr13	108211482	polyAC	Alu	A->G	-	rbsnp13108211482	T	G
chr13	108238863	polyAC	Alu	A->G	+	rbsnp13108238863	A	C
chr13	108250779	polyCA	Alu	A->G	+	rbsnp13108250779	C	A
chr13	108384097	polyAC	Alu	A->G	+	rbsnp13108384097	A	C
chr13	108615116	polyAC	Alu	A->G	+	rbsnp13108615116	A	C
chr13	108630951	polyAC	Alu	A->G	+	rbsnp13108630951	A	C
chr13	111739736	polyAC	Alu	A->G	+	rbsnp13111739736	A	C
chr13	111861089	polyCA	Alu	A->G	+	rbsnp13111861089	C	A
chr13	112604221	polyAC	Alu	A->G	-	rbsnp13112604221	T	G
chr13	116306556	polyAC	Alu	A->G	+	rbsnp13116306556	A	C
chr13	116382697	polyAC	Alu	A->G	-	rbsnp13116382697	T	G
chr13	116498706	polyCA	Alu	A->G	-	rbsnp13116498706	G	T
chr13	116601234	polyCA	Alu	A->G	-	rbsnp13116601234	G	T
chr13	116858160	polyAC	Alu	A->G	+	rbsnp13116858160	A	C
chr13	116871310	polyAC	Alu	A->G	+	rbsnp13116871310	A	C
chr13	117289666	polyAC	Alu	A->G	-	rbsnp13117289666	T	G
chr13	119898430	polyAC	Alu	A->G	-	rbsnp13119898430	T	G
chr13	120065189	polyAC	Alu	A->G	+	rbsnp13120065189	A	C
chr13	120620372	polyAC	Alu	A->G	+	rbsnp13120620372	A	C
chr13	120889441	polyAC	Alu	A->G	+	rbsnp13120889441	A	C
chr13	120980004	polyAC	Alu	A->G	+	rbsnp13120980004	A	C
chr13	121001168	polyAC	Alu	A->G	+	rbsnp13121001168	A	C
chr13	121085386	polyAC	Alu	A->G	+	rbsnp13121085386	A	C
chr13	121190938	polyAC	Alu	A->G	+	rbsnp13121190938	A	C
chr13	121238015	polyAC	Alu	A->G	+	rbsnp13121238015	A	C
chr13	121336799	polyAC	Alu	A->G	+	rbsnp13121336799	A	C
chr13	121523146	polyAC	Alu	A->G	+	rbsnp13121523146	A	C
chr13	121738253	polyCA	Alu	A->G	+	rbsnp13121738253	C	A
chr13	121976689	polyAC	Alu	A->G	+	rbsnp13121976689	A	C
chr13	123433131	polyAC	Alu	A->G	-	rbsnp13123433131	T	G
chr13	126381544	polyAC	Alu	A->G	+	rbsnp13126381544	A	C
chr13	127690034	polyAC	Alu	A->G	-	rbsnp13127690034	T	G
chr13	133721415	polyAC	Alu	A->G	-	rbsnp13133721415	T	G
chr13	133916085	polyAC	Alu	A->G	-	rbsnp13133916085	T	G
chr13	134211729	polyAC	Alu	A->G	-	rbsnp13134211729	T	G
chr13	134319721	polyAC	Alu	A->G	-	rbsnp13134319721	T	G
chr13	136497834	polyAC	Alu	A->G	-	rbsnp13136497834	T	G
chr13	136656963	polyAC	Alu	A->G	-	rbsnp13136656963	T	G
chr13	136762585	polyAC	Alu	A->G	-	rbsnp13136762585	T	G
chr13	137670598	polyAC	Alu	A->G	+	rbsnp13137670598	A	C
chr13	137836060	polyAC	Alu	A->G	+	rbsnp13137836060	A	C
chr14	319012	polyAC	Alu	A->G	+	rbsnp14000319012	A	C
chr14	321490	polyAC	Alu	A->G	+	rbsnp14000321490	A	C
chr14	323207	polyAC	Alu	A->G	+	rbsnp14000323207	A	C
chr14	384467	polyAC	Alu	A->G	+	rbsnp14000384467	A	C
chr14	485104	polyAC	Alu	A->G	-	rbsnp14000485104	T	G
chr14	495090	polyAC	Alu	A->G	-	rbsnp14000495090	T	G
chr14	515172	polyAC	Alu	A->G	+	rbsnp14000515172	A	C
chr14	2965741	polyAC	Alu	A->G	-	rbsnp14002965741	T	G
chr14	4120940	polyAC	Alu	A->G	+	rbsnp14004120940	A	C
chr14	4253904	polyAC	Alu	A->G	-	rbsnp14004253904	T	G
chr14	4347217	polyCA	Alu	A->G	-	rbsnp14004347217	G	T
chr14	4468030	polyAC	Alu	A->G	-	rbsnp14004468030	T	G
chr14	5103869	polyAC	Alu	A->G	+	rbsnp14005103869	A	C
chr14	5733388	polyAC	Alu	A->G	-	rbsnp14005733388	T	G
chr14	6149281	polyAC	Alu	A->G	-	rbsnp14006149281	T	G
chr14	6149342	polyAC	Alu	A->G	-	rbsnp14006149342	T	G
chr14	6237258	polyAC	Alu	A->G	-	rbsnp14006237258	T	G
chr14	6237821	polyAC	Alu	A->G	-	rbsnp14006237821	T	G
chr14	6250370	polyAC	Alu	A->G	-	rbsnp14006250370	T	G
chr14	6535849	polyAC	Alu	A->G	+	rbsnp14006535849	A	C
chr14	6609248	polyCA	Alu	A->G	+	rbsnp14006609248	C	A
chr14	7266515	polyAC	Alu	A->G	-	rbsnp14007266515	T	G
chr14	7349729	polyAC	Alu	A->G	-	rbsnp14007349729	T	G
chr14	7612685	polyAC	Alu	A->G	-	rbsnp14007612685	T	G
chr14	7680660	polyAC	Alu	A->G	-	rbsnp14007680660	T	G
chr14	7709082	polyAC	Alu	A->G	-	rbsnp14007709082	T	G
chr14	7801230	polyCA	Alu	A->G	-	rbsnp14007801230	G	T
chr14	7810150	polyAC	Alu	A->G	-	rbsnp14007810150	T	G
chr14	7922052	polyAC	Alu	A->G	-	rbsnp14007922052	T	G
chr14	8462846	polyAC	Alu	A->G	-	rbsnp14008462846	T	G
chr14	8617889	polyAC	Alu	A->G	-	rbsnp14008617889	T	G
chr14	8708330	polyAC	Alu	A->G	+	rbsnp14008708330	A	C
chr14	8773638	polyAC	Alu	A->G	-	rbsnp14008773638	T	G
chr14	8949108	polyCA	Alu	A->G	-	rbsnp14008949108	G	T
chr14	9021896	polyAC	Alu	A->G	-	rbsnp14009021896	T	G
chr14	9063257	polyAC	Alu	A->G	+	rbsnp14009063257	A	C
chr14	9285863	polyAC	Alu	A->G	-	rbsnp14009285863	T	G
chr14	10492479	polyAC	Alu	A->G	-	rbsnp14010492479	T	G
chr14	10725113	polyAC	Alu	A->G	-	rbsnp14010725113	T	G
chr14	10740961	polyAC	Alu	A->G	-	rbsnp14010740961	T	G
chr14	10807254	polyAC	Alu	A->G	+	rbsnp14010807254	A	C
chr14	11207687	polyAC	Alu	A->G	-	rbsnp14011207687	T	G
chr14	11208487	polyAC	Alu	A->G	-	rbsnp14011208487	T	G
chr14	11282416	polyAC	Alu	A->G	+	rbsnp14011282416	A	C
chr14	11344889	polyAC	Alu	A->G	-	rbsnp14011344889	T	G
chr14	11473933	polyAC	Alu	A->G	+	rbsnp14011473933	A	C
chr14	11488416	polyAC	Alu	A->G	+	rbsnp14011488416	A	C
chr14	11734441	polyAC	Alu	A->G	-	rbsnp14011734441	T	G
chr14	14289085	polyAC	Alu	A->G	+	rbsnp14014289085	A	C
chr14	15596288	polyAC	Alu	A->G	-	rbsnp14015596288	T	G
chr14	15685595	polyAC	Alu	A->G	-	rbsnp14015685595	T	G
chr14	15733951	polyAC	Alu	A->G	-	rbsnp14015733951	T	G
chr14	24050256	polyAC	Alu	A->G	-	rbsnp14024050256	T	G
chr14	24117918	polyAC	Alu	A->G	-	rbsnp14024117918	T	G
chr14	24473065	polyAC	Alu	A->G	+	rbsnp14024473065	A	C
chr14	24475149	polyAC	Alu	A->G	+	rbsnp14024475149	A	C
chr14	24570112	polyAC	Alu	A->G	+	rbsnp14024570112	A	C
chr14	24582421	polyCA	Alu	A->G	+	rbsnp14024582421	C	A
chr14	24803579	polyAC	Alu	A->G	-	rbsnp14024803579	T	G
chr14	24820344	polyAC	Alu	A->G	-	rbsnp14024820344	T	G
chr14	24903969	polyAC	Alu	A->G	-	rbsnp14024903969	T	G
chr14	25333452	polyAC	Alu	A->G	+	rbsnp14025333452	A	C
chr14	25544268	polyAC	Alu	A->G	+	rbsnp14025544268	A	C
chr14	25602284	polyAC	Alu	A->G	+	rbsnp14025602284	A	C
chr14	26109629	polyAC	Alu	A->G	+	rbsnp14026109629	A	C
chr14	28260600	polyCA	Alu	A->G	-	rbsnp14028260600	G	T
chr14	28398597	polyAC	Alu	A->G	-	rbsnp14028398597	T	G
chr14	31614172	polyAC	Alu	A->G	-	rbsnp14031614172	T	G
chr14	31806169	polyAC	Alu	A->G	+	rbsnp14031806169	A	C
chr14	35691878	polyCA	Alu	A->G	-	rbsnp14035691878	G	T
chr14	37500218	polyAC	Alu	A->G	+	rbsnp14037500218	A	C
chr14	38003087	polyCA	Alu	A->G	+	rbsnp14038003087	C	A
chr14	38307264	polyAC	Alu	A->G	-	rbsnp14038307264	T	G
chr14	38426080	polyAC	Alu	A->G	-	rbsnp14038426080	T	G
chr14	38530599	polyAC	Alu	A->G	-	rbsnp14038530599	T	G
chr14	38538272	polyAC	Alu	A->G	-	rbsnp14038538272	T	G
chr14	38907856	polyAC	Alu	A->G	-	rbsnp14038907856	T	G
chr14	39801930	polyAC	Alu	A->G	-	rbsnp14039801930	T	G
chr14	40108731	polyAC	Alu	A->G	-	rbsnp14040108731	T	G
chr14	40283357	polyAC	Alu	A->G	+	rbsnp14040283357	A	C
chr14	43602111	polyAC	Alu	A->G	-	rbsnp14043602111	T	G
chr14	45023451	polyAC	Alu	A->G	-	rbsnp14045023451	T	G
chr14	46996405	polyAC	Alu	A->G	-	rbsnp14046996405	T	G
chr14	49125168	polyAC	Alu	A->G	-	rbsnp14049125168	T	G
chr14	49679032	polyAC	Alu	A->G	-	rbsnp14049679032	T	G
chr14	50836754	polyAC	Alu	A->G	-	rbsnp14050836754	T	G
chr14	51773959	polyAC	Alu	A->G	-	rbsnp14051773959	T	G
chr14	53270052	polyAC	Alu	A->G	+	rbsnp14053270052	A	C
chr14	53554483	polyAC	Alu	A->G	-	rbsnp14053554483	T	G
chr14	53845169	polyAC	Alu	A->G	+	rbsnp14053845169	A	C
chr14	53853021	polyAC	Alu	A->G	+	rbsnp14053853021	A	C
chr14	54829485	polyAC	Alu	A->G	+	rbsnp14054829485	A	C
chr14	54892800	polyAC	Alu	A->G	-	rbsnp14054892800	T	G
chr14	55083926	polyAC	Alu	A->G	+	rbsnp14055083926	A	C
chr14	57607815	polyAC	Alu	A->G	+	rbsnp14057607815	A	C
chr14	59077758	polyAC	Alu	A->G	-	rbsnp14059077758	T	G
chr14	59422480	polyAC	Alu	A->G	-	rbsnp14059422480	T	G
chr14	59428569	polyAC	Alu	A->G	-	rbsnp14059428569	T	G
chr14	60052440	polyCA	Alu	A->G	-	rbsnp14060052440	G	T
chr14	61670106	polyAC	Alu	A->G	+	rbsnp14061670106	A	C
chr14	62034892	polyAC	Alu	A->G	+	rbsnp14062034892	A	C
chr14	62578655	polyAC	Alu	A->G	+	rbsnp14062578655	A	C
chr14	62711820	polyAC	Alu	A->G	+	rbsnp14062711820	A	C
chr14	63315103	polyAC	Alu	A->G	+	rbsnp14063315103	A	C
chr14	65783005	polyAC	Alu	A->G	-	rbsnp14065783005	T	G
chr14	69635787	polyAC	Alu	A->G	-	rbsnp14069635787	T	G
chr14	69754909	polyAC	Alu	A->G	+	rbsnp14069754909	A	C
chr14	69953438	polyCA	Alu	A->G	-	rbsnp14069953438	G	T
chr14	70363061	polyAC	Alu	A->G	-	rbsnp14070363061	T	G
chr14	70891759	polyAC	Alu	A->G	-	rbsnp14070891759	T	G
chr14	71249383	polyAC	Alu	A->G	-	rbsnp14071249383	T	G
chr14	71836408	polyAC	Alu	A->G	-	rbsnp14071836408	T	G
chr14	71859610	polyAC	Alu	A->G	-	rbsnp14071859610	T	G
chr14	71900117	polyAC	Alu	A->G	-	rbsnp14071900117	T	G
chr14	72041599	polyAC	Alu	A->G	+	rbsnp14072041599	A	C
chr14	72074682	polyAC	Alu	A->G	+	rbsnp14072074682	A	C
chr14	72084896	polyAC	Alu	A->G	+	rbsnp14072084896	A	C
chr14	72309194	polyAC	Alu	A->G	-	rbsnp14072309194	T	G
chr14	72440009	polyAC	Alu	A->G	-	rbsnp14072440009	T	G
chr14	73168375	polyAC	Alu	A->G	+	rbsnp14073168375	A	C
chr14	74103312	polyAC	Alu	A->G	+	rbsnp14074103312	A	C
chr14	74112774	polyAC	Alu	A->G	+	rbsnp14074112774	A	C
chr14	74543609	polyAC	Alu	A->G	-	rbsnp14074543609	T	G
chr14	74582450	polyAC	Alu	A->G	+	rbsnp14074582450	A	C
chr14	75139433	polyAC	Alu	A->G	+	rbsnp14075139433	A	C
chr14	75566497	polyCA	Alu	A->G	-	rbsnp14075566497	G	T
chr14	75900454	polyAC	Alu	A->G	-	rbsnp14075900454	T	G
chr14	75937004	polyAC	Alu	A->G	-	rbsnp14075937004	T	G
chr14	76130365	polyAC	Alu	A->G	-	rbsnp14076130365	T	G
chr14	76256291	polyAC	Alu	A->G	-	rbsnp14076256291	T	G
chr14	76462445	polyAC	Alu	A->G	-	rbsnp14076462445	T	G
chr14	77693840	polyCA	Alu	A->G	-	rbsnp14077693840	G	T
chr14	79163794	polyAC	Alu	A->G	-	rbsnp14079163794	T	G
chr14	80596263	polyAC	Alu	A->G	-	rbsnp14080596263	T	G
chr14	81278050	polyAC	Alu	A->G	-	rbsnp14081278050	T	G
chr14	81505657	polyAC	Alu	A->G	-	rbsnp14081505657	T	G
chr14	81532149	polyAC	Alu	A->G	+	rbsnp14081532149	A	C
chr14	82325960	polyAC	Alu	A->G	-	rbsnp14082325960	T	G
chr14	82357100	polyAC	Alu	A->G	-	rbsnp14082357100	T	G
chr14	82499193	polyAC	Alu	A->G	-	rbsnp14082499193	T	G
chr14	82552813	polyAC	Alu	A->G	-	rbsnp14082552813	T	G
chr14	83594500	polyAC	Alu	A->G	-	rbsnp14083594500	T	G
chr14	83980097	polyAC	Alu	A->G	-	rbsnp14083980097	T	G
chr14	83993628	polyAC	Alu	A->G	-	rbsnp14083993628	T	G
chr14	84310450	polyAC	Alu	A->G	-	rbsnp14084310450	T	G
chr14	84651411	polyAC	Alu	A->G	+	rbsnp14084651411	A	C
chr14	85220459	polyAC	Alu	A->G	-	rbsnp14085220459	T	G
chr14	87222095	polyAC	Alu	A->G	-	rbsnp14087222095	T	G
chr14	87645850	polyAC	Alu	A->G	-	rbsnp14087645850	T	G
chr14	92285007	polyAC	Alu	A->G	+	rbsnp14092285007	A	C
chr14	92339329	polyAC	Alu	A->G	+	rbsnp14092339329	A	C
chr14	94740960	polyAC	Alu	A->G	-	rbsnp14094740960	T	G
chr14	96890683	polyAC	Alu	A->G	+	rbsnp14096890683	A	C
chr14	98152932	polyAC	Alu	A->G	-	rbsnp14098152932	T	G
chr14	99606690	polyAC	Alu	A->G	+	rbsnp14099606690	A	C
chr14	100097131	polyAC	Alu	A->G	-	rbsnp14100097131	T	G
chr14	100684322	polyAC	Alu	A->G	+	rbsnp14100684322	A	C
chr14	101964628	polyAC	Alu	A->G	+	rbsnp14101964628	A	C
chr14	103193178	polyCA	Alu	A->G	-	rbsnp14103193178	G	T
chr14	105923060	polyAC	Alu	A->G	-	rbsnp14105923060	T	G
chr14	106639092	polyAC	Alu	A->G	+	rbsnp14106639092	A	C
chr14	106732053	polyAC	Alu	A->G	-	rbsnp14106732053	T	G
chr14	106742236	polyAC	Alu	A->G	+	rbsnp14106742236	A	C
chr14	106843119	polyAC	Alu	A->G	+	rbsnp14106843119	A	C
chr14	107476094	polyAC	Alu	A->G	+	rbsnp14107476094	A	C
chr14	110120367	polyAC	Alu	A->G	+	rbsnp14110120367	A	C
chr14	110216721	polyAC	Alu	A->G	-	rbsnp14110216721	T	G
chr14	110370104	polyAC	Alu	A->G	-	rbsnp14110370104	T	G
chr14	110472109	polyAC	Alu	A->G	+	rbsnp14110472109	A	C
chr14	111541267	polyCA	Alu	A->G	+	rbsnp14111541267	C	A
chr14	111628908	polyAC	Alu	A->G	+	rbsnp14111628908	A	C
chr14	111631220	polyAC	Alu	A->G	+	rbsnp14111631220	A	C
chr14	111721841	polyAC	Alu	A->G	+	rbsnp14111721841	A	C
chr14	112337923	polyAC	Alu	A->G	-	rbsnp14112337923	T	G
chr14	113858447	polyAC	Alu	A->G	-	rbsnp14113858447	T	G
chr14	115370236	polyAC	Alu	A->G	-	rbsnp14115370236	T	G
chr14	115448190	polyAC	Alu	A->G	-	rbsnp14115448190	T	G
chr14	115477148	polyAC	Alu	A->G	-	rbsnp14115477148	T	G
chr14	115563082	polyAC	Alu	A->G	+	rbsnp14115563082	A	C
chr14	115613130	polyAC	Alu	A->G	-	rbsnp14115613130	T	G
chr14	115636320	polyAC	Alu	A->G	+	rbsnp14115636320	A	C
chr14	115637191	polyAC	Alu	A->G	+	rbsnp14115637191	A	C
chr14	117630955	polyAC	Alu	A->G	+	rbsnp14117630955	A	C
chr14	117652800	polyAC	Alu	A->G	+	rbsnp14117652800	A	C
chr14	118776383	polyAC	Alu	A->G	+	rbsnp14118776383	A	C
chr14	120027013	polyAC	Alu	A->G	+	rbsnp14120027013	A	C
chr14	120543975	polyAC	Alu	A->G	-	rbsnp14120543975	T	G
chr14	121059354	polyAC	Alu	A->G	+	rbsnp14121059354	A	C
chr14	121141033	polyAC	Alu	A->G	+	rbsnp14121141033	A	C
chr14	121281627	polyAC	Alu	A->G	+	rbsnp14121281627	A	C
chr14	121308509	polyAC	Alu	A->G	+	rbsnp14121308509	A	C
chr14	121818282	polyAC	Alu	A->G	+	rbsnp14121818282	A	C
chr14	121836636	polyAC	Alu	A->G	+	rbsnp14121836636	A	C
chr14	122123760	polyAC	Alu	A->G	+	rbsnp14122123760	A	C
chr14	122158032	polyAC	Alu	A->G	+	rbsnp14122158032	A	C
chr14	123357459	polyAC	Alu	A->G	+	rbsnp14123357459	A	C
chr14	123753175	polyAC	Alu	A->G	+	rbsnp14123753175	A	C
chr14	124368985	polyAC	Alu	A->G	+	rbsnp14124368985	A	C
chr14	127360728	polyAC	Alu	A->G	-	rbsnp14127360728	T	G
chr14	128097625	polyCA	Alu	A->G	-	rbsnp14128097625	G	T
chr14	129992424	polyAC	Alu	A->G	+	rbsnp14129992424	A	C
chr14	131266393	polyAC	Alu	A->G	-	rbsnp14131266393	T	G
chr14	132115617	polyAC	Alu	A->G	+	rbsnp14132115617	A	C
chr15	826048	polyAC	Alu	A->G	+	rbsnp15000826048	A	C
chr15	1202347	polyAC	Alu	A->G	-	rbsnp15001202347	T	G
chr15	1332626	polyAC	Alu	A->G	-	rbsnp15001332626	T	G
chr15	1441392	polyAC	Alu	A->G	-	rbsnp15001441392	T	G
chr15	1442555	polyCA	Alu	A->G	-	rbsnp15001442555	G	T
chr15	1442683	polyAC	Alu	A->G	-	rbsnp15001442683	T	G
chr15	1536311	polyAC	Alu	A->G	-	rbsnp15001536311	T	G
chr15	1825000	polyCA	Alu	A->G	+	rbsnp15001825000	C	A
chr15	4878764	polyAC	Alu	A->G	+	rbsnp15004878764	A	C
chr15	5483148	polyAC	Alu	A->G	+	rbsnp15005483148	A	C
chr15	6344786	polyAC	Alu	A->G	+	rbsnp15006344786	A	C
chr15	6708691	polyAC	Alu	A->G	+	rbsnp15006708691	A	C
chr15	7081033	polyAC	Alu	A->G	+	rbsnp15007081033	A	C
chr15	7247773	polyAC	Alu	A->G	-	rbsnp15007247773	T	G
chr15	7294847	polyAC	Alu	A->G	-	rbsnp15007294847	T	G
chr15	8610855	polyCA	Alu	A->G	-	rbsnp15008610855	G	T
chr15	8751362	polyAC	Alu	A->G	-	rbsnp15008751362	T	G
chr15	9709909	polyAC	Alu	A->G	-	rbsnp15009709909	T	G
chr15	10013826	polyAC	Alu	A->G	+	rbsnp15010013826	A	C
chr15	10329109	polyAC	Alu	A->G	-	rbsnp15010329109	T	G
chr15	10507792	polyAC	Alu	A->G	-	rbsnp15010507792	T	G
chr15	10542740	polyAC	Alu	A->G	-	rbsnp15010542740	T	G
chr15	11044414	polyAC	Alu	A->G	+	rbsnp15011044414	A	C
chr15	11162403	polyAC	Alu	A->G	+	rbsnp15011162403	A	C
chr15	11949878	polyAC	Alu	A->G	+	rbsnp15011949878	A	C
chr15	12327356	polyAC	Alu	A->G	+	rbsnp15012327356	A	C
chr15	12350092	polyAC	Alu	A->G	+	rbsnp15012350092	A	C
chr15	12481606	polyAC	Alu	A->G	+	rbsnp15012481606	A	C
chr15	14947687	polyAC	Alu	A->G	+	rbsnp15014947687	A	C
chr15	14997872	polyAC	Alu	A->G	+	rbsnp15014997872	A	C
chr15	15017466	polyAC	Alu	A->G	+	rbsnp15015017466	A	C
chr15	15239584	polyAC	Alu	A->G	+	rbsnp15015239584	A	C
chr15	15372253	polyAC	Alu	A->G	+	rbsnp15015372253	A	C
chr15	15450016	polyAC	Alu	A->G	+	rbsnp15015450016	A	C
chr15	16714844	polyAC	Alu	A->G	+	rbsnp15016714844	A	C
chr15	18953414	polyAC	Alu	A->G	+	rbsnp15018953414	A	C
chr15	19224133	polyCA	Alu	A->G	+	rbsnp15019224133	C	A
chr15	23256865	polyAC	Alu	A->G	-	rbsnp15023256865	T	G
chr15	23410563	polyAC	Alu	A->G	-	rbsnp15023410563	T	G
chr15	23591776	polyAC	Alu	A->G	-	rbsnp15023591776	T	G
chr15	23647868	polyAC	Alu	A->G	+	rbsnp15023647868	A	C
chr15	23989051	polyCA	Alu	A->G	-	rbsnp15023989051	G	T
chr15	24006500	polyAC	Alu	A->G	-	rbsnp15024006500	T	G
chr15	24042793	polyAC	Alu	A->G	-	rbsnp15024042793	T	G
chr15	24293881	polyAC	Alu	A->G	-	rbsnp15024293881	T	G
chr15	24641811	polyAC	Alu	A->G	-	rbsnp15024641811	T	G
chr15	24644665	polyAC	Alu	A->G	-	rbsnp15024644665	T	G
chr15	25958636	polyAC	Alu	A->G	+	rbsnp15025958636	A	C
chr15	27099078	polyAC	Alu	A->G	+	rbsnp15027099078	A	C
chr15	27140621	polyAC	Alu	A->G	+	rbsnp15027140621	A	C
chr15	27253199	polyAC	Alu	A->G	+	rbsnp15027253199	A	C
chr15	27293620	polyAC	Alu	A->G	+	rbsnp15027293620	A	C
chr15	27318950	polyAC	Alu	A->G	+	rbsnp15027318950	A	C
chr15	30827330	polyAC	Alu	A->G	-	rbsnp15030827330	T	G
chr15	36081296	polyAC	Alu	A->G	-	rbsnp15036081296	T	G
chr15	36131682	polyAC	Alu	A->G	+	rbsnp15036131682	A	C
chr15	38325843	polyAC	Alu	A->G	+	rbsnp15038325843	A	C
chr15	38616350	polyAC	Alu	A->G	-	rbsnp15038616350	T	G
chr15	39363948	polyAC	Alu	A->G	+	rbsnp15039363948	A	C
chr15	39543889	polyAC	Alu	A->G	-	rbsnp15039543889	T	G
chr15	39644301	polyAC	Alu	A->G	+	rbsnp15039644301	A	C
chr15	39973392	polyAC	Alu	A->G	+	rbsnp15039973392	A	C
chr15	42017171	polyAC	Alu	A->G	-	rbsnp15042017171	T	G
chr15	42914105	polyAC	Alu	A->G	+	rbsnp15042914105	A	C
chr15	43101663	polyAC	Alu	A->G	+	rbsnp15043101663	A	C
chr15	43317295	polyAC	Alu	A->G	-	rbsnp15043317295	T	G
chr15	43507413	polyAC	Alu	A->G	+	rbsnp15043507413	A	C
chr15	43593627	polyAC	Alu	A->G	+	rbsnp15043593627	A	C
chr15	43693151	polyAC	Alu	A->G	-	rbsnp15043693151	T	G
chr15	44193856	polyAC	Alu	A->G	-	rbsnp15044193856	T	G
chr15	44753590	polyAC	Alu	A->G	+	rbsnp15044753590	A	C
chr15	54897340	polyAC	Alu	A->G	-	rbsnp15054897340	T	G
chr15	54946982	polyAC	Alu	A->G	-	rbsnp15054946982	T	G
chr15	56110998	polyAC	Alu	A->G	-	rbsnp15056110998	T	G
chr15	56470899	polyAC	Alu	A->G	+	rbsnp15056470899	A	C
chr15	56630281	polyAC	Alu	A->G	+	rbsnp15056630281	A	C
chr15	57701314	polyAC	Alu	A->G	-	rbsnp15057701314	T	G
chr15	59231668	polyAC	Alu	A->G	-	rbsnp15059231668	T	G
chr15	59253539	polyAC	Alu	A->G	-	rbsnp15059253539	T	G
chr15	66818868	polyAC	Alu	A->G	+	rbsnp15066818868	A	C
chr15	66947189	polyAC	Alu	A->G	+	rbsnp15066947189	A	C
chr15	67250020	polyAC	Alu	A->G	+	rbsnp15067250020	A	C
chr15	68216194	polyCA	Alu	A->G	-	rbsnp15068216194	G	T
chr15	68216882	polyAC	Alu	A->G	+	rbsnp15068216882	A	C
chr15	68407049	polyAC	Alu	A->G	+	rbsnp15068407049	A	C
chr15	68449831	polyAC	Alu	A->G	+	rbsnp15068449831	A	C
chr15	68733207	polyCA	Alu	A->G	+	rbsnp15068733207	C	A
chr15	70161105	polyAC	Alu	A->G	-	rbsnp15070161105	T	G
chr15	70283416	polyCA	Alu	A->G	-	rbsnp15070283416	G	T
chr15	70320335	polyAC	Alu	A->G	-	rbsnp15070320335	T	G
chr15	70452584	polyAC	Alu	A->G	-	rbsnp15070452584	T	G
chr15	70539683	polyAC	Alu	A->G	+	rbsnp15070539683	A	C
chr15	70550195	polyAC	Alu	A->G	+	rbsnp15070550195	A	C
chr15	70564779	polyAC	Alu	A->G	+	rbsnp15070564779	A	C
chr15	70638533	polyCA	Alu	A->G	-	rbsnp15070638533	G	T
chr15	71211352	polyAC	Alu	A->G	+	rbsnp15071211352	A	C
chr15	72496528	polyAC	Alu	A->G	+	rbsnp15072496528	A	C
chr15	72631465	polyAC	Alu	A->G	-	rbsnp15072631465	T	G
chr15	72709727	polyAC	Alu	A->G	+	rbsnp15072709727	A	C
chr15	72932836	polyAC	Alu	A->G	+	rbsnp15072932836	A	C
chr15	76863099	polyAC	Alu	A->G	-	rbsnp15076863099	T	G
chr15	77250638	polyAC	Alu	A->G	+	rbsnp15077250638	A	C
chr15	79584342	polyAC	Alu	A->G	-	rbsnp15079584342	T	G
chr15	80662807	polyAC	Alu	A->G	-	rbsnp15080662807	T	G
chr15	80695962	polyAC	Alu	A->G	-	rbsnp15080695962	T	G
chr15	80761884	polyAC	Alu	A->G	+	rbsnp15080761884	A	C
chr15	83608046	polyAC	Alu	A->G	-	rbsnp15083608046	T	G
chr15	83843661	polyAC	Alu	A->G	-	rbsnp15083843661	T	G
chr15	83925611	polyCA	Alu	A->G	+	rbsnp15083925611	C	A
chr15	85311743	polyAC	Alu	A->G	+	rbsnp15085311743	A	C
chr15	85341115	polyAC	Alu	A->G	+	rbsnp15085341115	A	C
chr15	85416335	polyCA	Alu	A->G	-	rbsnp15085416335	G	T
chr15	85548205	polyCA	Alu	A->G	-	rbsnp15085548205	G	T
chr15	86626136	polyAC	Alu	A->G	-	rbsnp15086626136	T	G
chr15	90718807	polyAC	Alu	A->G	-	rbsnp15090718807	T	G
chr15	92507723	polyAC	Alu	A->G	-	rbsnp15092507723	T	G
chr15	93671623	polyAC	Alu	A->G	+	rbsnp15093671623	A	C
chr15	93708627	polyAC	Alu	A->G	+	rbsnp15093708627	A	C
chr15	94416122	polyAC	Alu	A->G	-	rbsnp15094416122	T	G
chr15	94433865	polyAC	Alu	A->G	-	rbsnp15094433865	T	G
chr15	94685242	polyAC	Alu	A->G	-	rbsnp15094685242	T	G
chr15	95503124	polyAC	Alu	A->G	+	rbsnp15095503124	A	C
chr15	96841208	polyAC	Alu	A->G	+	rbsnp15096841208	A	C
chr15	98823024	polyAC	Alu	A->G	+	rbsnp15098823024	A	C
chr15	98927680	polyAC	Alu	A->G	-	rbsnp15098927680	T	G
chr15	99202630	polyAC	Alu	A->G	-	rbsnp15099202630	T	G
chr15	99202715	polyAC	Alu	A->G	-	rbsnp15099202715	T	G
chr15	99223995	polyAC	Alu	A->G	-	rbsnp15099223995	T	G
chr15	100772075	polyAC	Alu	A->G	-	rbsnp15100772075	T	G
chr15	101313401	polyAC	Alu	A->G	-	rbsnp15101313401	T	G
chr15	101342772	polyAC	Alu	A->G	-	rbsnp15101342772	T	G
chr15	101476054	polyCA	Alu	A->G	+	rbsnp15101476054	C	A
chr15	101496592	polyAC	Alu	A->G	+	rbsnp15101496592	A	C
chr15	103223891	polyAC	Alu	A->G	-	rbsnp15103223891	T	G
chr15	104337259	polyAC	Alu	A->G	+	rbsnp15104337259	A	C
chr15	104865407	polyAC	Alu	A->G	+	rbsnp15104865407	A	C
chr15	105270610	polyAC	Alu	A->G	+	rbsnp15105270610	A	C
chr15	105996300	polyAC	Alu	A->G	+	rbsnp15105996300	A	C
chr15	105999301	polyAC	Alu	A->G	+	rbsnp15105999301	A	C
chr15	106225205	polyAC	Alu	A->G	+	rbsnp15106225205	A	C
chr15	106526847	polyAC	Alu	A->G	-	rbsnp15106526847	T	G
chr15	106645340	polyAC	Alu	A->G	+	rbsnp15106645340	A	C
chr15	106678062	polyAC	Alu	A->G	+	rbsnp15106678062	A	C
chr15	106679051	polyAC	Alu	A->G	+	rbsnp15106679051	A	C
chr15	106686627	polyAC	Alu	A->G	+	rbsnp15106686627	A	C
chr15	107000514	polyCA	Alu	A->G	-	rbsnp15107000514	G	T
chr15	107142804	polyAC	Alu	A->G	+	rbsnp15107142804	A	C
chr15	107153926	polyAC	Alu	A->G	-	rbsnp15107153926	T	G
chr15	107728071	polyAC	Alu	A->G	+	rbsnp15107728071	A	C
chr15	108261513	polyAC	Alu	A->G	+	rbsnp15108261513	A	C
chr15	108293262	polyAC	Alu	A->G	-	rbsnp15108293262	T	G
chr15	109330690	polyAC	Alu	A->G	-	rbsnp15109330690	T	G
chr15	109778357	polyAC	Alu	A->G	-	rbsnp15109778357	T	G
chr16	128089	polyAC	Alu	A->G	-	rbsnp16000128089	T	G
chr16	329289	polyAC	Alu	A->G	-	rbsnp16000329289	T	G
chr16	364775	polyAC	Alu	A->G	-	rbsnp16000364775	T	G
chr16	435049	polyAC	Alu	A->G	-	rbsnp16000435049	T	G
chr16	516528	polyAC	Alu	A->G	-	rbsnp16000516528	T	G
chr16	577039	polyAC	Alu	A->G	+	rbsnp16000577039	A	C
chr16	730025	polyAC	Alu	A->G	-	rbsnp16000730025	T	G
chr16	808423	polyAC	Alu	A->G	-	rbsnp16000808423	T	G
chr16	808580	polyAC	Alu	A->G	-	rbsnp16000808580	T	G
chr16	1172153	polyAC	Alu	A->G	-	rbsnp16001172153	T	G
chr16	1186223	polyAC	Alu	A->G	-	rbsnp16001186223	T	G
chr16	1379722	polyAC	Alu	A->G	-	rbsnp16001379722	T	G
chr16	1575486	polyAC	Alu	A->G	-	rbsnp16001575486	T	G
chr16	1578541	polyAC	Alu	A->G	-	rbsnp16001578541	T	G
chr16	1584257	polyAC	Alu	A->G	-	rbsnp16001584257	T	G
chr16	1591521	polyAC	Alu	A->G	-	rbsnp16001591521	T	G
chr16	2038400	polyAC	Alu	A->G	-	rbsnp16002038400	T	G
chr16	2200293	polyAC	Alu	A->G	-	rbsnp16002200293	T	G
chr16	2272111	polyAC	Alu	A->G	-	rbsnp16002272111	T	G
chr16	2277308	polyAC	Alu	A->G	-	rbsnp16002277308	T	G
chr16	2393085	polyAC	Alu	A->G	+	rbsnp16002393085	A	C
chr16	2451030	polyAC	Alu	A->G	+	rbsnp16002451030	A	C
chr16	2479036	polyCA	Alu	A->G	+	rbsnp16002479036	C	A
chr16	2743008	polyAC	Alu	A->G	+	rbsnp16002743008	A	C
chr16	2802318	polyAC	Alu	A->G	+	rbsnp16002802318	A	C
chr16	3379186	polyAC	Alu	A->G	+	rbsnp16003379186	A	C
chr16	3855910	polyAC	Alu	A->G	-	rbsnp16003855910	T	G
chr16	3862920	polyAC	Alu	A->G	-	rbsnp16003862920	T	G
chr16	3868171	polyCA	Alu	A->G	-	rbsnp16003868171	G	T
chr16	3902650	polyAC	Alu	A->G	-	rbsnp16003902650	T	G
chr16	4022015	polyAC	Alu	A->G	-	rbsnp16004022015	T	G
chr16	4023160	polyCA	Alu	A->G	-	rbsnp16004023160	G	T
chr16	4086213	polyAC	Alu	A->G	-	rbsnp16004086213	T	G
chr16	4097908	polyAC	Alu	A->G	-	rbsnp16004097908	T	G
chr16	4110205	polyAC	Alu	A->G	-	rbsnp16004110205	T	G
chr16	4383258	polyAC	Alu	A->G	+	rbsnp16004383258	A	C
chr16	4660004	polyAC	Alu	A->G	+	rbsnp16004660004	A	C
chr16	4785693	polyAC	Alu	A->G	-	rbsnp16004785693	T	G
chr16	4787670	polyAC	Alu	A->G	-	rbsnp16004787670	T	G
chr16	4793262	polyAC	Alu	A->G	+	rbsnp16004793262	A	C
chr16	4831969	polyAC	Alu	A->G	-	rbsnp16004831969	T	G
chr16	4832433	polyCA	Alu	A->G	-	rbsnp16004832433	G	T
chr16	5025801	polyAC	Alu	A->G	+	rbsnp16005025801	A	C
chr16	5032454	polyCA	Alu	A->G	+	rbsnp16005032454	C	A
chr16	5121789	polyAC	Alu	A->G	+	rbsnp16005121789	A	C
chr16	6748335	polyAC	Alu	A->G	+	rbsnp16006748335	A	C
chr16	7269583	polyAC	Alu	A->G	-	rbsnp16007269583	T	G
chr16	7675059	polyAC	Alu	A->G	-	rbsnp16007675059	T	G
chr16	8030454	polyAC	Alu	A->G	-	rbsnp16008030454	T	G
chr16	8105969	polyAC	Alu	A->G	-	rbsnp16008105969	T	G
chr16	9097925	polyAC	Alu	A->G	-	rbsnp16009097925	T	G
chr16	9704786	polyAC	Alu	A->G	-	rbsnp16009704786	T	G
chr16	9728911	polyAC	Alu	A->G	-	rbsnp16009728911	T	G
chr16	10398661	polyCA	Alu	A->G	+	rbsnp16010398661	C	A
chr16	10421292	polyAC	Alu	A->G	+	rbsnp16010421292	A	C
chr16	12416183	polyAC	Alu	A->G	+	rbsnp16012416183	A	C
chr16	12471209	polyCA	Alu	A->G	+	rbsnp16012471209	C	A
chr16	12602649	polyAC	Alu	A->G	+	rbsnp16012602649	A	C
chr16	13902643	polyCA	Alu	A->G	+	rbsnp16013902643	C	A
chr16	15888871	polyAC	Alu	A->G	+	rbsnp16015888871	A	C
chr16	16172132	polyAC	Alu	A->G	-	rbsnp16016172132	T	G
chr16	16200602	polyAC	Alu	A->G	-	rbsnp16016200602	T	G
chr16	16242247	polyAC	Alu	A->G	-	rbsnp16016242247	T	G
chr16	16275217	polyAC	Alu	A->G	+	rbsnp16016275217	A	C
chr16	16318365	polyAC	Alu	A->G	+	rbsnp16016318365	A	C
chr16	16334712	polyAC	Alu	A->G	+	rbsnp16016334712	A	C
chr16	16359898	polyAC	Alu	A->G	+	rbsnp16016359898	A	C
chr16	16483761	polyAC	Alu	A->G	-	rbsnp16016483761	T	G
chr16	17171384	polyAC	Alu	A->G	-	rbsnp16017171384	T	G
chr16	17177344	polyAC	Alu	A->G	-	rbsnp16017177344	T	G
chr16	17256297	polyCA	Alu	A->G	+	rbsnp16017256297	C	A
chr16	18235278	polyAC	Alu	A->G	-	rbsnp16018235278	T	G
chr16	18501319	polyAC	Alu	A->G	+	rbsnp16018501319	A	C
chr16	18897387	polyAC	Alu	A->G	-	rbsnp16018897387	T	G
chr16	18948008	polyAC	Alu	A->G	+	rbsnp16018948008	A	C
chr16	19096317	polyAC	Alu	A->G	+	rbsnp16019096317	A	C
chr16	19380105	polyAC	Alu	A->G	-	rbsnp16019380105	T	G
chr16	19387835	polyAC	Alu	A->G	-	rbsnp16019387835	T	G
chr16	19451329	polyAC	Alu	A->G	-	rbsnp16019451329	T	G
chr16	19452768	polyAC	Alu	A->G	-	rbsnp16019452768	T	G
chr16	20078318	polyAC	Alu	A->G	+	rbsnp16020078318	A	C
chr16	20333176	polyAC	Alu	A->G	+	rbsnp16020333176	A	C
chr16	20367632	polyAC	Alu	A->G	+	rbsnp16020367632	A	C
chr16	22491947	polyAC	Alu	A->G	+	rbsnp16022491947	A	C
chr16	23758828	polyAC	Alu	A->G	-	rbsnp16023758828	T	G
chr16	23823675	polyAC	Alu	A->G	-	rbsnp16023823675	T	G
chr16	23829740	polyAC	Alu	A->G	-	rbsnp16023829740	T	G
chr16	24024148	polyAC	Alu	A->G	-	rbsnp16024024148	T	G
chr16	24486705	polyAC	Alu	A->G	-	rbsnp16024486705	T	G
chr16	24642266	polyAC	Alu	A->G	+	rbsnp16024642266	A	C
chr16	24930417	polyAC	Alu	A->G	-	rbsnp16024930417	T	G
chr16	25562146	polyAC	Alu	A->G	-	rbsnp16025562146	T	G
chr16	25564568	polyAC	Alu	A->G	-	rbsnp16025564568	T	G
chr16	25733575	polyAC	Alu	A->G	+	rbsnp16025733575	A	C
chr16	25770504	polyAC	Alu	A->G	+	rbsnp16025770504	A	C
chr16	26304428	polyAC	Alu	A->G	+	rbsnp16026304428	A	C
chr16	26459602	polyAC	Alu	A->G	+	rbsnp16026459602	A	C
chr16	27354291	polyAC	Alu	A->G	+	rbsnp16027354291	A	C
chr16	27435807	polyAC	Alu	A->G	+	rbsnp16027435807	A	C
chr16	27757475	polyAC	Alu	A->G	+	rbsnp16027757475	A	C
chr16	27892877	polyAC	Alu	A->G	-	rbsnp16027892877	T	G
chr16	28065002	polyAC	Alu	A->G	-	rbsnp16028065002	T	G
chr16	30326797	polyAC	Alu	A->G	-	rbsnp16030326797	T	G
chr16	31095569	polyAC	Alu	A->G	+	rbsnp16031095569	A	C
chr16	31096404	polyAC	Alu	A->G	+	rbsnp16031096404	A	C
chr16	31110008	polyAC	Alu	A->G	+	rbsnp16031110008	A	C
chr16	31209581	polyAC	Alu	A->G	+	rbsnp16031209581	A	C
chr16	31796561	polyAC	Alu	A->G	-	rbsnp16031796561	T	G
chr16	31799189	polyAC	Alu	A->G	+	rbsnp16031799189	A	C
chr16	31821639	polyAC	Alu	A->G	+	rbsnp16031821639	A	C
chr16	33167185	polyAC	Alu	A->G	-	rbsnp16033167185	T	G
chr16	33858320	polyAC	Alu	A->G	-	rbsnp16033858320	T	G
chr16	35356413	polyAC	Alu	A->G	-	rbsnp16035356413	T	G
chr16	35445946	polyAC	Alu	A->G	-	rbsnp16035445946	T	G
chr16	39128253	polyAC	Alu	A->G	-	rbsnp16039128253	T	G
chr16	39207120	polyAC	Alu	A->G	+	rbsnp16039207120	A	C
chr16	41557177	polyAC	Alu	A->G	+	rbsnp16041557177	A	C
chr16	41685494	polyAC	Alu	A->G	+	rbsnp16041685494	A	C
chr16	42740029	polyAC	Alu	A->G	-	rbsnp16042740029	T	G
chr16	43029894	polyAC	Alu	A->G	+	rbsnp16043029894	A	C
chr16	43071553	polyCA	Alu	A->G	+	rbsnp16043071553	C	A
chr16	43497988	polyAC	Alu	A->G	+	rbsnp16043497988	A	C
chr16	43650102	polyAC	Alu	A->G	-	rbsnp16043650102	T	G
chr16	43823768	polyAC	Alu	A->G	+	rbsnp16043823768	A	C
chr16	44054635	polyAC	Alu	A->G	+	rbsnp16044054635	A	C
chr16	44094481	polyAC	Alu	A->G	-	rbsnp16044094481	T	G
chr16	44145376	polyAC	Alu	A->G	+	rbsnp16044145376	A	C
chr16	45417362	polyAC	Alu	A->G	-	rbsnp16045417362	T	G
chr16	45456130	polyAC	Alu	A->G	-	rbsnp16045456130	T	G
chr16	45875580	polyAC	Alu	A->G	-	rbsnp16045875580	T	G
chr16	45970103	polyAC	Alu	A->G	-	rbsnp16045970103	T	G
chr16	46065941	polyAC	Alu	A->G	+	rbsnp16046065941	A	C
chr16	46178550	polyAC	Alu	A->G	+	rbsnp16046178550	A	C
chr16	46225307	polyAC	Alu	A->G	+	rbsnp16046225307	A	C
chr16	46273095	polyAC	Alu	A->G	+	rbsnp16046273095	A	C
chr16	46946875	polyAC	Alu	A->G	+	rbsnp16046946875	A	C
chr16	47482251	polyAC	Alu	A->G	+	rbsnp16047482251	A	C
chr16	48368881	polyAC	Alu	A->G	+	rbsnp16048368881	A	C
chr16	49277074	polyCA	Alu	A->G	+	rbsnp16049277074	C	A
chr16	49346261	polyAC	Alu	A->G	-	rbsnp16049346261	T	G
chr16	49367415	polyAC	Alu	A->G	-	rbsnp16049367415	T	G
chr16	49775235	polyAC	Alu	A->G	-	rbsnp16049775235	T	G
chr16	49941606	polyAC	Alu	A->G	-	rbsnp16049941606	T	G
chr16	52001714	polyAC	Alu	A->G	-	rbsnp16052001714	T	G
chr16	53213410	polyAC	Alu	A->G	-	rbsnp16053213410	T	G
chr16	53277173	polyCA	Alu	A->G	+	rbsnp16053277173	C	A
chr16	53358436	polyAC	Alu	A->G	+	rbsnp16053358436	A	C
chr16	54534962	polyAC	Alu	A->G	-	rbsnp16054534962	T	G
chr16	54552211	polyAC	Alu	A->G	-	rbsnp16054552211	T	G
chr16	54811230	polyAC	Alu	A->G	+	rbsnp16054811230	A	C
chr16	54974340	polyAC	Alu	A->G	-	rbsnp16054974340	T	G
chr16	55181332	polyAC	Alu	A->G	+	rbsnp16055181332	A	C
chr16	55633233	polyAC	Alu	A->G	-	rbsnp16055633233	T	G
chr16	55752901	polyAC	Alu	A->G	-	rbsnp16055752901	T	G
chr16	56089861	polyAC	Alu	A->G	-	rbsnp16056089861	T	G
chr16	56208161	polyAC	Alu	A->G	-	rbsnp16056208161	T	G
chr16	56270025	polyAC	Alu	A->G	+	rbsnp16056270025	A	C
chr16	56271249	polyAC	Alu	A->G	+	rbsnp16056271249	A	C
chr16	56619554	polyAC	Alu	A->G	+	rbsnp16056619554	A	C
chr16	56729667	polyAC	Alu	A->G	-	rbsnp16056729667	T	G
chr16	56836101	polyAC	Alu	A->G	-	rbsnp16056836101	T	G
chr16	57052382	polyAC	Alu	A->G	+	rbsnp16057052382	A	C
chr16	57946521	polyAC	Alu	A->G	+	rbsnp16057946521	A	C
chr16	58487337	polyAC	Alu	A->G	+	rbsnp16058487337	A	C
chr16	59876487	polyAC	Alu	A->G	-	rbsnp16059876487	T	G
chr16	60066739	polyAC	Alu	A->G	+	rbsnp16060066739	A	C
chr16	60127876	polyAC	Alu	A->G	-	rbsnp16060127876	T	G
chr16	60135116	polyAC	Alu	A->G	-	rbsnp16060135116	T	G
chr16	61032849	polyAC	Alu	A->G	-	rbsnp16061032849	T	G
chr16	61249716	polyAC	Alu	A->G	-	rbsnp16061249716	T	G
chr16	61453602	polyAC	Alu	A->G	-	rbsnp16061453602	T	G
chr16	61709436	polyAC	Alu	A->G	+	rbsnp16061709436	A	C
chr16	61858893	polyAC	Alu	A->G	+	rbsnp16061858893	A	C
chr16	62729323	polyAC	Alu	A->G	+	rbsnp16062729323	A	C
chr16	62753911	polyAC	Alu	A->G	+	rbsnp16062753911	A	C
chr16	62952357	polyAC	Alu	A->G	+	rbsnp16062952357	A	C
chr16	63205892	polyAC	Alu	A->G	+	rbsnp16063205892	A	C
chr16	63250392	polyCA	Alu	A->G	+	rbsnp16063250392	C	A
chr16	63260245	polyAC	Alu	A->G	+	rbsnp16063260245	A	C
chr16	63279181	polyCA	Alu	A->G	+	rbsnp16063279181	C	A
chr16	63282598	polyCA	Alu	A->G	+	rbsnp16063282598	C	A
chr16	63505341	polyAC	Alu	A->G	+	rbsnp16063505341	A	C
chr16	63505371	polyAC	Alu	A->G	+	rbsnp16063505371	A	C
chr16	63693011	polyAC	Alu	A->G	-	rbsnp16063693011	T	G
chr16	64764965	polyAC	Alu	A->G	+	rbsnp16064764965	A	C
chr16	65350091	polyAC	Alu	A->G	+	rbsnp16065350091	A	C
chr16	65440183	polyAC	Alu	A->G	+	rbsnp16065440183	A	C
chr16	68073099	polyAC	Alu	A->G	-	rbsnp16068073099	T	G
chr16	69945928	polyAC	Alu	A->G	+	rbsnp16069945928	A	C
chr16	70398307	polyAC	Alu	A->G	+	rbsnp16070398307	A	C
chr16	70403080	polyAC	Alu	A->G	+	rbsnp16070403080	A	C
chr16	71382363	polyAC	Alu	A->G	-	rbsnp16071382363	T	G
chr16	71657545	polyAC	Alu	A->G	+	rbsnp16071657545	A	C
chr16	71735730	polyCA	Alu	A->G	-	rbsnp16071735730	G	T
chr16	72112709	polyAC	Alu	A->G	+	rbsnp16072112709	A	C
chr16	72134715	polyAC	Alu	A->G	+	rbsnp16072134715	A	C
chr16	72136992	polyAC	Alu	A->G	+	rbsnp16072136992	A	C
chr16	72467154	polyAC	Alu	A->G	+	rbsnp16072467154	A	C
chr16	72470646	polyAC	Alu	A->G	+	rbsnp16072470646	A	C
chr16	72492170	polyCA	Alu	A->G	+	rbsnp16072492170	C	A
chr16	72779207	polyAC	Alu	A->G	+	rbsnp16072779207	A	C
chr16	73284532	polyAC	Alu	A->G	+	rbsnp16073284532	A	C
chr16	74126775	polyAC	Alu	A->G	-	rbsnp16074126775	T	G
chr16	75511122	polyCA	Alu	A->G	-	rbsnp16075511122	G	T
chr16	75817709	polyAC	Alu	A->G	-	rbsnp16075817709	T	G
chr16	76350152	polyAC	Alu	A->G	+	rbsnp16076350152	A	C
chr16	77021740	polyAC	Alu	A->G	-	rbsnp16077021740	T	G
chr16	77378625	polyAC	Alu	A->G	+	rbsnp16077378625	A	C
chr16	77745855	polyAC	Alu	A->G	-	rbsnp16077745855	T	G
chr16	78103609	polyAC	Alu	A->G	+	rbsnp16078103609	A	C
chr16	78246723	polyCA	Alu	A->G	+	rbsnp16078246723	C	A
chr17	793054	polyAC	Alu	A->G	+	rbsnp17000793054	A	C
chr17	1007510	polyAC	Alu	A->G	+	rbsnp17001007510	A	C
chr17	1065874	polyAC	Alu	A->G	-	rbsnp17001065874	T	G
chr17	1089895	polyAC	Alu	A->G	+	rbsnp17001089895	A	C
chr17	1089910	polyAC	Alu	A->G	+	rbsnp17001089910	A	C
chr17	1100340	polyAC	Alu	A->G	+	rbsnp17001100340	A	C
chr17	1427799	polyAC	Alu	A->G	-	rbsnp17001427799	T	G
chr17	1463586	polyAC	Alu	A->G	-	rbsnp17001463586	T	G
chr17	1625465	polyAC	Alu	A->G	+	rbsnp17001625465	A	C
chr17	1661136	polyCA	Alu	A->G	+	rbsnp17001661136	C	A
chr17	1696485	polyAC	Alu	A->G	+	rbsnp17001696485	A	C
chr17	1715349	polyAC	Alu	A->G	+	rbsnp17001715349	A	C
chr17	1813206	polyAC	Alu	A->G	-	rbsnp17001813206	T	G
chr17	1964211	polyAC	Alu	A->G	+	rbsnp17001964211	A	C
chr17	2032998	polyAC	Alu	A->G	-	rbsnp17002032998	T	G
chr17	2068755	polyAC	Alu	A->G	-	rbsnp17002068755	T	G
chr17	2117672	polyAC	Alu	A->G	-	rbsnp17002117672	T	G
chr17	2156125	polyAC	Alu	A->G	-	rbsnp17002156125	T	G
chr17	4214904	polyAC	Alu	A->G	-	rbsnp17004214904	T	G
chr17	4927974	polyAC	Alu	A->G	+	rbsnp17004927974	A	C
chr17	5156447	polyCA	Alu	A->G	-	rbsnp17005156447	G	T
chr17	5184840	polyAC	Alu	A->G	-	rbsnp17005184840	T	G
chr17	5245568	polyAC	Alu	A->G	+	rbsnp17005245568	A	C
chr17	5356144	polyAC	Alu	A->G	+	rbsnp17005356144	A	C
chr17	5394817	polyAC	Alu	A->G	+	rbsnp17005394817	A	C
chr17	5819961	polyAC	Alu	A->G	+	rbsnp17005819961	A	C
chr17	6917022	polyAC	Alu	A->G	-	rbsnp17006917022	T	G
chr17	6974363	polyCA	Alu	A->G	-	rbsnp17006974363	G	T
chr17	7829444	polyAC	Alu	A->G	+	rbsnp17007829444	A	C
chr17	8699784	polyAC	Alu	A->G	+	rbsnp17008699784	A	C
chr17	8730484	polyAC	Alu	A->G	+	rbsnp17008730484	A	C
chr17	8945754	polyAC	Alu	A->G	+	rbsnp17008945754	A	C
chr17	9676046	polyAC	Alu	A->G	-	rbsnp17009676046	T	G
chr17	9681444	polyAC	Alu	A->G	-	rbsnp17009681444	T	G
chr17	11326635	polyAC	Alu	A->G	+	rbsnp17011326635	A	C
chr17	14414352	polyAC	Alu	A->G	+	rbsnp17014414352	A	C
chr17	14486204	polyAC	Alu	A->G	+	rbsnp17014486204	A	C
chr17	14872062	polyAC	Alu	A->G	+	rbsnp17014872062	A	C
chr17	16241311	polyAC	Alu	A->G	-	rbsnp17016241311	T	G
chr17	17623198	polyAC	Alu	A->G	+	rbsnp17017623198	A	C
chr17	18605076	polyAC	Alu	A->G	-	rbsnp17018605076	T	G
chr17	19710088	polyAC	Alu	A->G	-	rbsnp17019710088	T	G
chr17	19818838	polyAC	Alu	A->G	-	rbsnp17019818838	T	G
chr17	20061924	polyAC	Alu	A->G	-	rbsnp17020061924	T	G
chr17	23310099	polyAC	Alu	A->G	+	rbsnp17023310099	A	C
chr17	23428938	polyAC	Alu	A->G	-	rbsnp17023428938	T	G
chr17	23466944	polyAC	Alu	A->G	-	rbsnp17023466944	T	G
chr17	24206398	polyAC	Alu	A->G	+	rbsnp17024206398	A	C
chr17	24911741	polyAC	Alu	A->G	-	rbsnp17024911741	T	G
chr17	25445062	polyAC	Alu	A->G	+	rbsnp17025445062	A	C
chr17	25475610	polyAC	Alu	A->G	+	rbsnp17025475610	A	C
chr17	28007419	polyAC	Alu	A->G	+	rbsnp17028007419	A	C
chr17	28090491	polyAC	Alu	A->G	+	rbsnp17028090491	A	C
chr17	28211738	polyAC	Alu	A->G	-	rbsnp17028211738	T	G
chr17	28453250	polyAC	Alu	A->G	+	rbsnp17028453250	A	C
chr17	28930551	polyCA	Alu	A->G	-	rbsnp17028930551	G	T
chr17	30931840	polyAC	Alu	A->G	-	rbsnp17030931840	T	G
chr17	31532466	polyAC	Alu	A->G	+	rbsnp17031532466	A	C
chr17	36717474	polyAC	Alu	A->G	+	rbsnp17036717474	A	C
chr17	46676354	polyAC	Alu	A->G	-	rbsnp17046676354	T	G
chr17	46946891	polyAC	Alu	A->G	-	rbsnp17046946891	T	G
chr17	47130363	polyAC	Alu	A->G	-	rbsnp17047130363	T	G
chr17	47273336	polyAC	Alu	A->G	-	rbsnp17047273336	T	G
chr17	53368025	polyAC	Alu	A->G	+	rbsnp17053368025	A	C
chr17	53879483	polyAC	Alu	A->G	-	rbsnp17053879483	T	G
chr17	55793849	polyAC	Alu	A->G	-	rbsnp17055793849	T	G
chr17	55809228	polyAC	Alu	A->G	-	rbsnp17055809228	T	G
chr17	55901864	polyAC	Alu	A->G	-	rbsnp17055901864	T	G
chr17	55941935	polyAC	Alu	A->G	+	rbsnp17055941935	A	C
chr17	55945609	polyAC	Alu	A->G	+	rbsnp17055945609	A	C
chr17	57809927	polyAC	Alu	A->G	-	rbsnp17057809927	T	G
chr17	66338424	polyAC	Alu	A->G	+	rbsnp17066338424	A	C
chr17	70160337	polyAC	Alu	A->G	+	rbsnp17070160337	A	C
chr17	72726401	polyAC	Alu	A->G	+	rbsnp17072726401	A	C
chr17	72775540	polyAC	Alu	A->G	+	rbsnp17072775540	A	C
chr17	73772627	polyAC	Alu	A->G	+	rbsnp17073772627	A	C
chr17	74023708	polyAC	Alu	A->G	+	rbsnp17074023708	A	C
chr17	75600496	polyAC	Alu	A->G	-	rbsnp17075600496	T	G
chr17	75718072	polyAC	Alu	A->G	-	rbsnp17075718072	T	G
chr17	76255604	polyAC	Alu	A->G	-	rbsnp17076255604	T	G
chr17	77314139	polyAC	Alu	A->G	+	rbsnp17077314139	A	C
chr17	77748512	polyCA	Alu	A->G	-	rbsnp17077748512	G	T
chr17	78406608	polyAC	Alu	A->G	+	rbsnp17078406608	A	C
chr17	78533009	polyAC	Alu	A->G	+	rbsnp17078533009	A	C
chr17	78709038	polyAC	Alu	A->G	+	rbsnp17078709038	A	C
chr17	79287643	polyAC	Alu	A->G	-	rbsnp17079287643	T	G
chr17	80053358	polyAC	Alu	A->G	+	rbsnp17080053358	A	C
chr17	80664189	polyAC	Alu	A->G	+	rbsnp17080664189	A	C
chr17	80812622	polyAC	Alu	A->G	+	rbsnp17080812622	A	C
chr17	81637452	polyAC	Alu	A->G	-	rbsnp17081637452	T	G
chr17	82418299	polyAC	Alu	A->G	-	rbsnp17082418299	T	G
chr17	82520214	polyAC	Alu	A->G	-	rbsnp17082520214	T	G
chr17	88748540	polyAC	Alu	A->G	+	rbsnp17088748540	A	C
chr17	90751715	polyAC	Alu	A->G	-	rbsnp17090751715	T	G
chr17	90961213	polyAC	Alu	A->G	-	rbsnp17090961213	T	G
chr17	92836250	polyAC	Alu	A->G	+	rbsnp17092836250	A	C
chr17	93279387	polyAC	Alu	A->G	+	rbsnp17093279387	A	C
chr17	93365185	polyAC	Alu	A->G	+	rbsnp17093365185	A	C
chr18	1150883	polyCA	Alu	A->G	-	rbsnp18001150883	G	T
chr18	1326882	polyAC	Alu	A->G	-	rbsnp18001326882	T	G
chr18	1332938	polyAC	Alu	A->G	-	rbsnp18001332938	T	G
chr18	1555131	polyAC	Alu	A->G	-	rbsnp18001555131	T	G
chr18	1725289	polyAC	Alu	A->G	-	rbsnp18001725289	T	G
chr18	1772446	polyCA	Alu	A->G	-	rbsnp18001772446	G	T
chr18	1773647	polyCA	Alu	A->G	-	rbsnp18001773647	G	T
chr18	1939878	polyAC	Alu	A->G	+	rbsnp18001939878	A	C
chr18	2054642	polyAC	Alu	A->G	-	rbsnp18002054642	T	G
chr18	2096377	polyAC	Alu	A->G	+	rbsnp18002096377	A	C
chr18	3863546	polyCA	Alu	A->G	+	rbsnp18003863546	C	A
chr18	3891160	polyCA	Alu	A->G	+	rbsnp18003891160	C	A
chr18	3903308	polyAC	Alu	A->G	+	rbsnp18003903308	A	C
chr18	3911139	polyAC	Alu	A->G	-	rbsnp18003911139	T	G
chr18	4878130	polyAC	Alu	A->G	+	rbsnp18004878130	A	C
chr18	5041415	polyAC	Alu	A->G	-	rbsnp18005041415	T	G
chr18	5756756	polyAC	Alu	A->G	-	rbsnp18005756756	T	G
chr18	6809644	polyAC	Alu	A->G	+	rbsnp18006809644	A	C
chr18	9600932	polyAC	Alu	A->G	-	rbsnp18009600932	T	G
chr18	9749592	polyAC	Alu	A->G	+	rbsnp18009749592	A	C
chr18	9862097	polyAC	Alu	A->G	+	rbsnp18009862097	A	C
chr18	10077447	polyAC	Alu	A->G	+	rbsnp18010077447	A	C
chr18	10134598	polyAC	Alu	A->G	+	rbsnp18010134598	A	C
chr18	10565466	polyAC	Alu	A->G	-	rbsnp18010565466	T	G
chr18	10596344	polyAC	Alu	A->G	+	rbsnp18010596344	A	C
chr18	10644934	polyAC	Alu	A->G	+	rbsnp18010644934	A	C
chr18	11078657	polyAC	Alu	A->G	+	rbsnp18011078657	A	C
chr18	13380917	polyCA	Alu	A->G	+	rbsnp18013380917	C	A
chr18	13839297	polyAC	Alu	A->G	+	rbsnp18013839297	A	C
chr18	13987084	polyAC	Alu	A->G	-	rbsnp18013987084	T	G
chr18	13997172	polyAC	Alu	A->G	-	rbsnp18013997172	T	G
chr18	14084473	polyAC	Alu	A->G	-	rbsnp18014084473	T	G
chr18	14226611	polyAC	Alu	A->G	+	rbsnp18014226611	A	C
chr18	14316066	polyAC	Alu	A->G	+	rbsnp18014316066	A	C
chr18	14366907	polyAC	Alu	A->G	+	rbsnp18014366907	A	C
chr18	14481111	polyAC	Alu	A->G	+	rbsnp18014481111	A	C
chr18	14503486	polyAC	Alu	A->G	-	rbsnp18014503486	T	G
chr18	14568652	polyAC	Alu	A->G	-	rbsnp18014568652	T	G
chr18	14618645	polyAC	Alu	A->G	+	rbsnp18014618645	A	C
chr18	14623352	polyAC	Alu	A->G	+	rbsnp18014623352	A	C
chr18	16236153	polyAC	Alu	A->G	+	rbsnp18016236153	A	C
chr18	16275678	polyAC	Alu	A->G	-	rbsnp18016275678	T	G
chr18	16374452	polyAC	Alu	A->G	-	rbsnp18016374452	T	G
chr18	16579027	polyAC	Alu	A->G	-	rbsnp18016579027	T	G
chr18	17070998	polyAC	Alu	A->G	+	rbsnp18017070998	A	C
chr18	17151023	polyAC	Alu	A->G	+	rbsnp18017151023	A	C
chr18	17241007	polyAC	Alu	A->G	-	rbsnp18017241007	T	G
chr18	17399102	polyAC	Alu	A->G	-	rbsnp18017399102	T	G
chr18	17435907	polyAC	Alu	A->G	+	rbsnp18017435907	A	C
chr18	18219738	polyAC	Alu	A->G	-	rbsnp18018219738	T	G
chr18	18221583	polyAC	Alu	A->G	-	rbsnp18018221583	T	G
chr18	18335327	polyCA	Alu	A->G	-	rbsnp18018335327	G	T
chr18	19508712	polyAC	Alu	A->G	-	rbsnp18019508712	T	G
chr18	24556596	polyAC	Alu	A->G	-	rbsnp18024556596	T	G
chr18	26586841	polyAC	Alu	A->G	+	rbsnp18026586841	A	C
chr18	27488006	polyAC	Alu	A->G	+	rbsnp18027488006	A	C
chr18	28294635	polyAC	Alu	A->G	+	rbsnp18028294635	A	C
chr18	29843897	polyAC	Alu	A->G	+	rbsnp18029843897	A	C
chr18	36029382	polyAC	Alu	A->G	-	rbsnp18036029382	T	G
chr18	37769421	polyAC	Alu	A->G	+	rbsnp18037769421	A	C
chr18	39943264	polyAC	Alu	A->G	-	rbsnp18039943264	T	G
chr18	39989047	polyAC	Alu	A->G	-	rbsnp18039989047	T	G
chr18	42441440	polyAC	Alu	A->G	-	rbsnp18042441440	T	G
chr18	42441459	polyAC	Alu	A->G	-	rbsnp18042441459	T	G
chr18	42790655	polyAC	Alu	A->G	+	rbsnp18042790655	A	C
chr18	43787877	polyAC	Alu	A->G	+	rbsnp18043787877	A	C
chr18	43925707	polyAC	Alu	A->G	-	rbsnp18043925707	T	G
chr18	43927213	polyAC	Alu	A->G	-	rbsnp18043927213	T	G
chr18	44001285	polyAC	Alu	A->G	-	rbsnp18044001285	T	G
chr18	48666352	polyAC	Alu	A->G	-	rbsnp18048666352	T	G
chr18	49856785	polyAC	Alu	A->G	-	rbsnp18049856785	T	G
chr18	49890336	polyAC	Alu	A->G	-	rbsnp18049890336	T	G
chr18	49918203	polyAC	Alu	A->G	+	rbsnp18049918203	A	C
chr18	50864950	polyAC	Alu	A->G	-	rbsnp18050864950	T	G
chr18	51328671	polyAC	Alu	A->G	+	rbsnp18051328671	A	C
chr18	51334002	polyAC	Alu	A->G	+	rbsnp18051334002	A	C
chr18	51365957	polyAC	Alu	A->G	+	rbsnp18051365957	A	C
chr18	51789542	polyAC	Alu	A->G	-	rbsnp18051789542	T	G
chr18	52162823	polyCA	Alu	A->G	+	rbsnp18052162823	C	A
chr18	52814314	polyAC	Alu	A->G	-	rbsnp18052814314	T	G
chr18	55016043	polyAC	Alu	A->G	-	rbsnp18055016043	T	G
chr18	55016224	polyCA	Alu	A->G	-	rbsnp18055016224	G	T
chr18	55187182	polyAC	Alu	A->G	-	rbsnp18055187182	T	G
chr18	55239984	polyAC	Alu	A->G	-	rbsnp18055239984	T	G
chr18	55397211	polyAC	Alu	A->G	-	rbsnp18055397211	T	G
chr18	56188127	polyAC	Alu	A->G	+	rbsnp18056188127	A	C
chr18	56286228	polyAC	Alu	A->G	+	rbsnp18056286228	A	C
chr18	62975752	polyAC	Alu	A->G	-	rbsnp18062975752	T	G
chr18	63735068	polyAC	Alu	A->G	-	rbsnp18063735068	T	G
chr18	63868395	polyAC	Alu	A->G	+	rbsnp18063868395	A	C
chr18	64174720	polyAC	Alu	A->G	+	rbsnp18064174720	A	C
chr18	67334471	polyAC	Alu	A->G	-	rbsnp18067334471	T	G
chr18	69811317	polyAC	Alu	A->G	-	rbsnp18069811317	T	G
chr18	69944867	polyAC	Alu	A->G	-	rbsnp18069944867	T	G
chr18	70290423	polyAC	Alu	A->G	-	rbsnp18070290423	T	G
chr18	70455385	polyAC	Alu	A->G	-	rbsnp18070455385	T	G
chr18	72431497	polyAC	Alu	A->G	+	rbsnp18072431497	A	C
chr18	73230152	polyAC	Alu	A->G	+	rbsnp18073230152	A	C
chr19	454587	polyAC	Alu	A->G	+	rbsnp19000454587	A	C
chr19	702300	polyAC	Alu	A->G	+	rbsnp19000702300	A	C
chr19	966119	polyAC	Alu	A->G	+	rbsnp19000966119	A	C
chr19	970338	polyAC	Alu	A->G	+	rbsnp19000970338	A	C
chr19	1364061	polyAC	Alu	A->G	-	rbsnp19001364061	T	G
chr19	2225664	polyAC	Alu	A->G	-	rbsnp19002225664	T	G
chr19	2677692	polyAC	Alu	A->G	+	rbsnp19002677692	A	C
chr19	2856267	polyCA	Alu	A->G	-	rbsnp19002856267	G	T
chr19	3177104	polyAC	Alu	A->G	-	rbsnp19003177104	T	G
chr19	3377410	polyAC	Alu	A->G	+	rbsnp19003377410	A	C
chr19	3377631	polyAC	Alu	A->G	+	rbsnp19003377631	A	C
chr19	3520798	polyAC	Alu	A->G	-	rbsnp19003520798	T	G
chr19	3676531	polyAC	Alu	A->G	-	rbsnp19003676531	T	G
chr19	3724375	polyAC	Alu	A->G	+	rbsnp19003724375	A	C
chr19	3725586	polyAC	Alu	A->G	+	rbsnp19003725586	A	C
chr19	3954433	polyAC	Alu	A->G	-	rbsnp19003954433	T	G
chr19	3957351	polyAC	Alu	A->G	-	rbsnp19003957351	T	G
chr19	3957352	polyAC	Alu	A->G	-	rbsnp19003957352	T	G
chr19	4043686	polyAC	Alu	A->G	+	rbsnp19004043686	A	C
chr19	4044030	polyAC	Alu	A->G	+	rbsnp19004044030	A	C
chr19	4071089	polyAC	Alu	A->G	+	rbsnp19004071089	A	C
chr19	4210053	polyAC	Alu	A->G	-	rbsnp19004210053	T	G
chr19	4534567	polyAC	Alu	A->G	+	rbsnp19004534567	A	C
chr19	4890144	polyAC	Alu	A->G	+	rbsnp19004890144	A	C
chr19	5451513	polyAC	Alu	A->G	-	rbsnp19005451513	T	G
chr19	5588578	polyAC	Alu	A->G	+	rbsnp19005588578	A	C
chr19	5612590	polyAC	Alu	A->G	-	rbsnp19005612590	T	G
chr19	6233048	polyAC	Alu	A->G	-	rbsnp19006233048	T	G
chr19	6288609	polyAC	Alu	A->G	-	rbsnp19006288609	T	G
chr19	6405219	polyAC	Alu	A->G	-	rbsnp19006405219	T	G
chr19	6490823	polyAC	Alu	A->G	+	rbsnp19006490823	A	C
chr19	6742377	polyAC	Alu	A->G	-	rbsnp19006742377	T	G
chr19	6997932	polyAC	Alu	A->G	-	rbsnp19006997932	T	G
chr19	7093743	polyAC	Alu	A->G	-	rbsnp19007093743	T	G
chr19	8209512	polyAC	Alu	A->G	+	rbsnp19008209512	A	C
chr19	9292070	polyAC	Alu	A->G	-	rbsnp19009292070	T	G
chr19	9402000	polyCA	Alu	A->G	-	rbsnp19009402000	G	T
chr19	9617251	polyAC	Alu	A->G	+	rbsnp19009617251	A	C
chr19	9657830	polyAC	Alu	A->G	-	rbsnp19009657830	T	G
chr19	9955273	polyCA	Alu	A->G	-	rbsnp19009955273	G	T
chr19	10158841	polyAC	Alu	A->G	-	rbsnp19010158841	T	G
chr19	10246629	polyAC	Alu	A->G	+	rbsnp19010246629	A	C
chr19	10425377	polyAC	Alu	A->G	+	rbsnp19010425377	A	C
chr19	10778825	polyCA	Alu	A->G	+	rbsnp19010778825	C	A
chr19	10870894	polyAC	Alu	A->G	+	rbsnp19010870894	A	C
chr19	10895941	polyAC	Alu	A->G	+	rbsnp19010895941	A	C
chr19	10898221	polyAC	Alu	A->G	+	rbsnp19010898221	A	C
chr19	11011597	polyAC	Alu	A->G	-	rbsnp19011011597	T	G
chr19	11226265	polyAC	Alu	A->G	-	rbsnp19011226265	T	G
chr19	11502211	polyAC	Alu	A->G	-	rbsnp19011502211	T	G
chr19	11526583	polyCA	Alu	A->G	-	rbsnp19011526583	G	T
chr19	11654549	polyAC	Alu	A->G	+	rbsnp19011654549	A	C
chr19	11726605	polyAC	Alu	A->G	+	rbsnp19011726605	A	C
chr19	11797487	polyAC	Alu	A->G	+	rbsnp19011797487	A	C
chr19	11894190	polyAC	Alu	A->G	-	rbsnp19011894190	T	G
chr19	11931886	polyAC	Alu	A->G	+	rbsnp19011931886	A	C
chr19	12068708	polyAC	Alu	A->G	-	rbsnp19012068708	T	G
chr19	12387700	polyAC	Alu	A->G	-	rbsnp19012387700	T	G
chr19	12474634	polyAC	Alu	A->G	+	rbsnp19012474634	A	C
chr19	12478481	polyCA	Alu	A->G	+	rbsnp19012478481	C	A
chr19	12519299	polyCA	Alu	A->G	+	rbsnp19012519299	C	A
chr19	12593505	polyAC	Alu	A->G	-	rbsnp19012593505	T	G
chr19	12930399	polyAC	Alu	A->G	-	rbsnp19012930399	T	G
chr19	13444347	polyAC	Alu	A->G	+	rbsnp19013444347	A	C
chr19	13494258	polyCA	Alu	A->G	+	rbsnp19013494258	C	A
chr19	16186120	polyAC	Alu	A->G	-	rbsnp19016186120	T	G
chr19	16197450	polyAC	Alu	A->G	-	rbsnp19016197450	T	G
chr19	16207620	polyAC	Alu	A->G	-	rbsnp19016207620	T	G
chr19	16238329	polyAC	Alu	A->G	+	rbsnp19016238329	A	C
chr19	16779688	polyAC	Alu	A->G	-	rbsnp19016779688	T	G
chr19	16792444	polyAC	Alu	A->G	-	rbsnp19016792444	T	G
chr19	17053657	polyAC	Alu	A->G	+	rbsnp19017053657	A	C
chr19	17066596	polyAC	Alu	A->G	+	rbsnp19017066596	A	C
chr19	17138291	polyAC	Alu	A->G	+	rbsnp19017138291	A	C
chr19	17321574	polyAC	Alu	A->G	+	rbsnp19017321574	A	C
chr19	17763117	polyAC	Alu	A->G	+	rbsnp19017763117	A	C
chr19	17921337	polyAC	Alu	A->G	+	rbsnp19017921337	A	C
chr19	18173254	polyAC	Alu	A->G	+	rbsnp19018173254	A	C
chr19	18552638	polyAC	Alu	A->G	+	rbsnp19018552638	A	C
chr19	18834366	polyAC	Alu	A->G	-	rbsnp19018834366	T	G
chr19	18953747	polyCA	Alu	A->G	-	rbsnp19018953747	G	T
chr19	18984429	polyCA	Alu	A->G	+	rbsnp19018984429	C	A
chr19	19232980	polyAC	Alu	A->G	-	rbsnp19019232980	T	G
chr19	19388633	polyAC	Alu	A->G	-	rbsnp19019388633	T	G
chr19	19400999	polyAC	Alu	A->G	-	rbsnp19019400999	T	G
chr19	19474589	polyAC	Alu	A->G	-	rbsnp19019474589	T	G
chr19	19511527	polyAC	Alu	A->G	+	rbsnp19019511527	A	C
chr19	19631898	polyAC	Alu	A->G	-	rbsnp19019631898	T	G
chr19	20308967	polyAC	Alu	A->G	+	rbsnp19020308967	A	C
chr19	20327653	polyAC	Alu	A->G	+	rbsnp19020327653	A	C
chr19	20669023	polyAC	Alu	A->G	+	rbsnp19020669023	A	C
chr19	20670884	polyAC	Alu	A->G	+	rbsnp19020670884	A	C
chr19	20721260	polyAC	Alu	A->G	+	rbsnp19020721260	A	C
chr19	20722432	polyAC	Alu	A->G	+	rbsnp19020722432	A	C
chr19	20775285	polyAC	Alu	A->G	+	rbsnp19020775285	A	C
chr19	22261823	polyAC	Alu	A->G	-	rbsnp19022261823	T	G
chr19	22797374	polyAC	Alu	A->G	+	rbsnp19022797374	A	C
chr19	36810521	polyAC	Alu	A->G	+	rbsnp19036810521	A	C
chr19	38990012	polyAC	Alu	A->G	+	rbsnp19038990012	A	C
chr19	39175613	polyAC	Alu	A->G	-	rbsnp19039175613	T	G
chr19	39353323	polyAC	Alu	A->G	-	rbsnp19039353323	T	G
chr19	39363009	polyAC	Alu	A->G	-	rbsnp19039363009	T	G
chr19	39691878	polyAC	Alu	A->G	-	rbsnp19039691878	T	G
chr19	40766495	polyAC	Alu	A->G	+	rbsnp19040766495	A	C
chr19	40824718	polyAC	Alu	A->G	+	rbsnp19040824718	A	C
chr19	41065310	polyAC	Alu	A->G	+	rbsnp19041065310	A	C
chr19	41087075	polyAC	Alu	A->G	+	rbsnp19041087075	A	C
chr19	41303164	polyAC	Alu	A->G	+	rbsnp19041303164	A	C
chr19	41542265	polyAC	Alu	A->G	+	rbsnp19041542265	A	C
chr19	42150014	polyAC	Alu	A->G	+	rbsnp19042150014	A	C
chr19	42610253	polyAC	Alu	A->G	+	rbsnp19042610253	A	C
chr19	42633183	polyAC	Alu	A->G	-	rbsnp19042633183	T	G
chr19	42714220	polyCA	Alu	A->G	+	rbsnp19042714220	C	A
chr19	42731859	polyAC	Alu	A->G	+	rbsnp19042731859	A	C
chr19	42737431	polyAC	Alu	A->G	+	rbsnp19042737431	A	C
chr19	42743354	polyAC	Alu	A->G	-	rbsnp19042743354	T	G
chr19	42762511	polyAC	Alu	A->G	-	rbsnp19042762511	T	G
[truncated: 2,313 more rows]

## Sheet: TableS3-final.polyAT_alu
Chomosome	Position	Type	Repeat Name	editing type	strand	SNP ID	SNP REF	SNP ALT
chr10	348040	polyAT	Alu	A->G	-	rbsnp10000348040	T	A
chr10	425142	polyAT	Alu	A->G	-	rbsnp10000425142	T	A
chr10	433729	polyAT	Alu	A->G	-	rbsnp10000433729	T	A
chr10	440674	polyAT	Alu	A->G	-	rbsnp10000440674	T	A
chr10	721595	polyAT	Alu	A->G	-	rbsnp10000721595	T	A
chr10	722242	polyAT	Alu	A->G	-	rbsnp10000722242	T	A
chr10	867408	polyAT	Alu	A->G	+	rbsnp10000867408	A	T
chr10	1079692	polyAT	Alu	A->G	-	rbsnp10001079692	T	A
chr10	1480088	polyAT	Alu	A->G	+	rbsnp10001480088	A	T
chr10	1546511	polyAT	Alu	A->G	+	rbsnp10001546511	A	T
chr10	1552861	polyAT	Alu	A->G	+	rbsnp10001552861	A	T
chr10	7036382	polyTA	Alu	A->G	-	rbsnp10007036382	A	T
chr10	8022811	polyTA	Alu	A->G	+	rbsnp10008022811	T	A
chr10	10236088	polyAT	Alu	A->G	-	rbsnp10010236088	T	A
chr10	10245985	polyAT	Alu	A->G	-	rbsnp10010245985	T	A
chr10	10515368	polyTA	Alu	A->G	+	rbsnp10010515368	T	A
chr1	1083867	polyAT	Alu	A->G	-	rbsnp1001083867	T	A
chr1	1336651	polyAT	Alu	A->G	-	rbsnp1001336651	T	A
chr10	13839461	polyAT	Alu	A->G	+	rbsnp10013839461	A	T
chr10	13864361	polyAT	Alu	A->G	+	rbsnp10013864361	A	T
chr10	14290573	polyAT	Alu	A->G	+	rbsnp10014290573	A	T
chr10	14540176	polyAT	Alu	A->G	-	rbsnp10014540176	T	A
chr10	14785374	polyAT	Alu	A->G	+	rbsnp10014785374	A	T
chr10	14798525	polyAT	Alu	A->G	+	rbsnp10014798525	A	T
chr10	15250362	polyAT	Alu	A->G	-	rbsnp10015250362	T	A
chr10	15440002	polyTA	Alu	A->G	-	rbsnp10015440002	A	T
chr10	16869612	polyAT	Alu	A->G	-	rbsnp10016869612	T	A
chr10	16877886	polyAT	Alu	A->G	-	rbsnp10016877886	T	A
chr10	17124976	polyAT	Alu	A->G	+	rbsnp10017124976	A	T
chr10	17126217	polyAT	Alu	A->G	+	rbsnp10017126217	A	T
chr10	17147254	polyAT	Alu	A->G	+	rbsnp10017147254	A	T
chr10	17240514	polyAT	Alu	A->G	+	rbsnp10017240514	A	T
chr10	18061051	polyAT	Alu	A->G	+	rbsnp10018061051	A	T
chr1	1893561	polyAT	Alu	A->G	+	rbsnp1001893561	A	T
chr1	1894797	polyAT	Alu	A->G	+	rbsnp1001894797	A	T
chr10	19046984	polyAT	Alu	A->G	-	rbsnp10019046984	T	A
chr10	19487509	polyAT	Alu	A->G	+	rbsnp10019487509	A	T
chr10	19862698	polyAT	Alu	A->G	-	rbsnp10019862698	T	A
chr10	19879028	polyAT	Alu	A->G	-	rbsnp10019879028	T	A
chr10	19915379	polyAT	Alu	A->G	+	rbsnp10019915379	A	T
chr1	2257720	polyAT	Alu	A->G	+	rbsnp1002257720	A	T
chr10	23183021	polyTA	Alu	A->G	+	rbsnp10023183021	T	A
chr10	25627218	polyAT	Alu	A->G	-	rbsnp10025627218	T	A
chr10	25694788	polyAT	Alu	A->G	-	rbsnp10025694788	T	A
chr10	26960376	polyAT	Alu	A->G	+	rbsnp10026960376	A	T
chr10	27249653	polyAT	Alu	A->G	-	rbsnp10027249653	T	A
chr10	27650869	polyAT	Alu	A->G	+	rbsnp10027650869	A	T
chr10	27656272	polyAT	Alu	A->G	+	rbsnp10027656272	A	T
chr10	27820280	polyAT	Alu	A->G	+	rbsnp10027820280	A	T
chr10	28673742	polyAT	Alu	A->G	-	rbsnp10028673742	T	A
chr10	29967599	polyAT	Alu	A->G	+	rbsnp10029967599	A	T
chr10	30047005	polyAT	Alu	A->G	-	rbsnp10030047005	T	A
chr10	30078380	polyAT	Alu	A->G	-	rbsnp10030078380	T	A
chr10	31728599	polyAT	Alu	A->G	-	rbsnp10031728599	T	A
chr10	31818614	polyAT	Alu	A->G	+	rbsnp10031818614	A	T
chr10	31846924	polyAT	Alu	A->G	+	rbsnp10031846924	A	T
chr10	32157498	polyAT	Alu	A->G	-	rbsnp10032157498	T	A
chr10	32201292	polyAT	Alu	A->G	-	rbsnp10032201292	T	A
chr10	32445637	polyAT	Alu	A->G	-	rbsnp10032445637	T	A
chr10	32640295	polyAT	Alu	A->G	+	rbsnp10032640295	A	T
chr10	33907533	polyAT	Alu	A->G	-	rbsnp10033907533	T	A
chr10	34644782	polyAT	Alu	A->G	-	rbsnp10034644782	T	A
chr1	3525859	polyAT	Alu	A->G	-	rbsnp1003525859	T	A
chr10	36594611	polyAT	Alu	A->G	-	rbsnp10036594611	T	A
chr10	37208244	polyAT	Alu	A->G	-	rbsnp10037208244	T	A
chr10	37208257	polyAT	Alu	A->G	+	rbsnp10037208257	A	T
chr1	3882544	polyAT	Alu	A->G	-	rbsnp1003882544	T	A
chr10	38857803	polyAT	Alu	A->G	-	rbsnp10038857803	T	A
chr10	39792599	polyAT	Alu	A->G	+	rbsnp10039792599	A	T
chr10	41910039	polyAT	Alu	A->G	+	rbsnp10041910039	A	T
chr10	43130521	polyAT	Alu	A->G	-	rbsnp10043130521	T	A
chr10	43136187	polyAT	Alu	A->G	-	rbsnp10043136187	T	A
chr10	43740346	polyAT	Alu	A->G	+	rbsnp10043740346	A	T
chr1	4534945	polyTA	Alu	A->G	+	rbsnp1004534945	T	A
chr1	4565059	polyAT	Alu	A->G	+	rbsnp1004565059	A	T
chr10	47406212	polyTA	Alu	A->G	+	rbsnp10047406212	T	A
chr10	47433711	polyAT	Alu	A->G	+	rbsnp10047433711	A	T
chr1	4841121	polyAT	Alu	A->G	-	rbsnp1004841121	T	A
chr10	48831114	polyAT	Alu	A->G	+	rbsnp10048831114	A	T
chr10	48863819	polyAT	Alu	A->G	+	rbsnp10048863819	A	T
chr10	50606623	polyAT	Alu	A->G	+	rbsnp10050606623	A	T
chr10	50778705	polyTA	Alu	A->G	+	rbsnp10050778705	T	A
chr10	50915708	polyAT	Alu	A->G	+	rbsnp10050915708	A	T
chr1	5184024	polyAT	Alu	A->G	+	rbsnp1005184024	A	T
chr10	51860802	polyAT	Alu	A->G	+	rbsnp10051860802	A	T
chr10	54525212	polyAT	Alu	A->G	+	rbsnp10054525212	A	T
chr10	58797106	polyAT	Alu	A->G	-	rbsnp10058797106	T	A
chr10	61274430	polyAT	Alu	A->G	+	rbsnp10061274430	A	T
chr10	61561048	polyAT	Alu	A->G	+	rbsnp10061561048	A	T
chr10	62115777	polyAT	Alu	A->G	+	rbsnp10062115777	A	T
chr10	62147530	polyAT	Alu	A->G	+	rbsnp10062147530	A	T
chr10	62499770	polyAT	Alu	A->G	-	rbsnp10062499770	T	A
chr10	62679791	polyAT	Alu	A->G	-	rbsnp10062679791	T	A
chr10	62699470	polyAT	Alu	A->G	-	rbsnp10062699470	T	A
chr10	62780230	polyAT	Alu	A->G	+	rbsnp10062780230	A	T
chr10	62949568	polyAT	Alu	A->G	-	rbsnp10062949568	T	A
chr10	63142302	polyAT	Alu	A->G	-	rbsnp10063142302	T	A
chr10	63389677	polyAT	Alu	A->G	-	rbsnp10063389677	T	A
chr10	64642406	polyAT	Alu	A->G	+	rbsnp10064642406	A	T
chr10	64662479	polyAT	Alu	A->G	+	rbsnp10064662479	A	T
chr10	64784450	polyAT	Alu	A->G	+	rbsnp10064784450	A	T
chr10	64832232	polyAT	Alu	A->G	-	rbsnp10064832232	T	A
chr10	65371739	polyAT	Alu	A->G	+	rbsnp10065371739	A	T
chr10	65374156	polyTA	Alu	A->G	-	rbsnp10065374156	A	T
chr10	67296638	polyAT	Alu	A->G	+	rbsnp10067296638	A	T
chr10	67312347	polyAT	Alu	A->G	+	rbsnp10067312347	A	T
chr10	67468620	polyAT	Alu	A->G	+	rbsnp10067468620	A	T
chr1	6782637	polyAT	Alu	A->G	-	rbsnp1006782637	T	A
chr1	6798312	polyAT	Alu	A->G	-	rbsnp1006798312	T	A
chr10	68047652	polyAT	Alu	A->G	+	rbsnp10068047652	A	T
chr1	6842875	polyAT	Alu	A->G	+	rbsnp1006842875	A	T
chr10	69097257	polyTA	Alu	A->G	-	rbsnp10069097257	A	T
chr10	69529526	polyAT	Alu	A->G	+	rbsnp10069529526	A	T
chr10	72727962	polyAT	Alu	A->G	+	rbsnp10072727962	A	T
chr10	73074684	polyAT	Alu	A->G	-	rbsnp10073074684	T	A
chr10	73289677	polyAT	Alu	A->G	-	rbsnp10073289677	T	A
chr10	73440568	polyAT	Alu	A->G	+	rbsnp10073440568	A	T
chr10	73822506	polyAT	Alu	A->G	-	rbsnp10073822506	T	A
chr10	73832704	polyAT	Alu	A->G	+	rbsnp10073832704	A	T
chr10	74128721	polyAT	Alu	A->G	-	rbsnp10074128721	T	A
chr10	74479922	polyAT	Alu	A->G	+	rbsnp10074479922	A	T
chr10	75330458	polyAT	Alu	A->G	-	rbsnp10075330458	T	A
chr10	75440325	polyAT	Alu	A->G	+	rbsnp10075440325	A	T
chr10	75607791	polyAT	Alu	A->G	-	rbsnp10075607791	T	A
chr10	76343876	polyTA	Alu	A->G	-	rbsnp10076343876	A	T
chr10	76370783	polyAT	Alu	A->G	-	rbsnp10076370783	T	A
chr10	76371934	polyAT	Alu	A->G	-	rbsnp10076371934	T	A
chr10	76822074	polyAT	Alu	A->G	-	rbsnp10076822074	T	A
chr10	76822163	polyAT	Alu	A->G	-	rbsnp10076822163	T	A
chr10	77313971	polyAT	Alu	A->G	-	rbsnp10077313971	T	A
chr10	77434096	polyAT	Alu	A->G	-	rbsnp10077434096	T	A
chr10	79304690	polyAT	Alu	A->G	-	rbsnp10079304690	T	A
chr10	79955486	polyAT	Alu	A->G	-	rbsnp10079955486	T	A
chr10	81465738	polyTA	Alu	A->G	+	rbsnp10081465738	T	A
chr10	81945656	polyAT	Alu	A->G	+	rbsnp10081945656	A	T
chr10	81981937	polyTA	Alu	A->G	+	rbsnp10081981937	T	A
chr10	82510501	polyTA	Alu	A->G	-	rbsnp10082510501	A	T
chr10	83407590	polyAT	Alu	A->G	+	rbsnp10083407590	A	T
chr10	84095256	polyAT	Alu	A->G	+	rbsnp10084095256	A	T
chr10	84304668	polyAT	Alu	A->G	+	rbsnp10084304668	A	T
chr10	84497746	polyAT	Alu	A->G	-	rbsnp10084497746	T	A
chr10	84672116	polyAT	Alu	A->G	-	rbsnp10084672116	T	A
chr10	84836465	polyAT	Alu	A->G	+	rbsnp10084836465	A	T
chr10	85062836	polyAT	Alu	A->G	+	rbsnp10085062836	A	T
chr10	85105100	polyAT	Alu	A->G	+	rbsnp10085105100	A	T
chr10	85661893	polyTA	Alu	A->G	+	rbsnp10085661893	T	A
chr10	85927388	polyAT	Alu	A->G	+	rbsnp10085927388	A	T
chr10	86101843	polyAT	Alu	A->G	-	rbsnp10086101843	T	A
chr10	86546081	polyAT	Alu	A->G	-	rbsnp10086546081	T	A
chr10	86571184	polyTA	Alu	A->G	-	rbsnp10086571184	A	T
chr10	87955861	polyAT	Alu	A->G	+	rbsnp10087955861	A	T
chr1	8918474	polyAT	Alu	A->G	-	rbsnp1008918474	T	A
chr10	89728833	polyTA	Alu	A->G	+	rbsnp10089728833	T	A
chr1	9221796	polyAT	Alu	A->G	+	rbsnp1009221796	A	T
chr1	9228373	polyAT	Alu	A->G	-	rbsnp1009228373	T	A
chr10	94409133	polyAT	Alu	A->G	+	rbsnp10094409133	A	T
chr1	11058092	polyAT	Alu	A->G	+	rbsnp1011058092	A	T
chr1	11628809	polyAT	Alu	A->G	-	rbsnp1011628809	T	A
chr1	11804531	polyTA	Alu	A->G	-	rbsnp1011804531	A	T
chr1	12808623	polyAT	Alu	A->G	-	rbsnp1012808623	T	A
chr1	12851273	polyAT	Alu	A->G	-	rbsnp1012851273	T	A
chr1	13015762	polyAT	Alu	A->G	-	rbsnp1013015762	T	A
chr1	13263412	polyAT	Alu	A->G	+	rbsnp1013263412	A	T
chr1	13263452	polyAT	Alu	A->G	+	rbsnp1013263452	A	T
chr1	13313848	polyAT	Alu	A->G	+	rbsnp1013313848	A	T
chr1	15125296	polyAT	Alu	A->G	-	rbsnp1015125296	T	A
chr1	15370048	polyAT	Alu	A->G	+	rbsnp1015370048	A	T
chr1	15469115	polyAT	Alu	A->G	+	rbsnp1015469115	A	T
chr1	16410316	polyAT	Alu	A->G	+	rbsnp1016410316	A	T
chr1	17497445	polyAT	Alu	A->G	+	rbsnp1017497445	A	T
chr1	17519612	polyAT	Alu	A->G	+	rbsnp1017519612	A	T
chr1	17550554	polyAT	Alu	A->G	+	rbsnp1017550554	A	T
chr1	17608232	polyTA	Alu	A->G	+	rbsnp1017608232	T	A
chr1	17788798	polyAT	Alu	A->G	+	rbsnp1017788798	A	T
chr1	18117642	polyAT	Alu	A->G	+	rbsnp1018117642	A	T
chr1	18361283	polyAT	Alu	A->G	+	rbsnp1018361283	A	T
chr1	22248644	polyAT	Alu	A->G	+	rbsnp1022248644	A	T
chr1	22395344	polyAT	Alu	A->G	-	rbsnp1022395344	T	A
chr1	23739864	polyAT	Alu	A->G	-	rbsnp1023739864	T	A
chr1	23740561	polyAT	Alu	A->G	-	rbsnp1023740561	T	A
chr1	23951953	polyTA	Alu	A->G	-	rbsnp1023951953	A	T
chr1	24288215	polyAT	Alu	A->G	-	rbsnp1024288215	T	A
chr1	24623352	polyAT	Alu	A->G	+	rbsnp1024623352	A	T
chr1	26372201	polyAT	Alu	A->G	+	rbsnp1026372201	A	T
chr1	28059327	polyAT	Alu	A->G	+	rbsnp1028059327	A	T
chr1	28452815	polyAT	Alu	A->G	-	rbsnp1028452815	T	A
chr1	29081444	polyAT	Alu	A->G	+	rbsnp1029081444	A	T
chr1	29358739	polyTA	Alu	A->G	+	rbsnp1029358739	T	A
chr1	29403510	polyAT	Alu	A->G	+	rbsnp1029403510	A	T
chr1	31074470	polyAT	Alu	A->G	+	rbsnp1031074470	A	T
chr1	31230035	polyAT	Alu	A->G	+	rbsnp1031230035	A	T
chr1	31308151	polyAT	Alu	A->G	+	rbsnp1031308151	A	T
chr1	31330879	polyAT	Alu	A->G	+	rbsnp1031330879	A	T
chr1	31341104	polyAT	Alu	A->G	-	rbsnp1031341104	T	A
chr1	31729896	polyAT	Alu	A->G	+	rbsnp1031729896	A	T
chr1	31818301	polyAT	Alu	A->G	+	rbsnp1031818301	A	T
chr1	31916071	polyAT	Alu	A->G	-	rbsnp1031916071	T	A
chr1	33740329	polyAT	Alu	A->G	-	rbsnp1033740329	T	A
chr1	33740394	polyAT	Alu	A->G	-	rbsnp1033740394	T	A
chr1	34079828	polyAT	Alu	A->G	+	rbsnp1034079828	A	T
chr1	34110109	polyAT	Alu	A->G	+	rbsnp1034110109	A	T
chr1	34806107	polyAT	Alu	A->G	+	rbsnp1034806107	A	T
chr1	34997500	polyAT	Alu	A->G	-	rbsnp1034997500	T	A
chr1	35342379	polyAT	Alu	A->G	+	rbsnp1035342379	A	T
chr1	35386317	polyTA	Alu	A->G	-	rbsnp1035386317	A	T
chr1	35411932	polyAT	Alu	A->G	-	rbsnp1035411932	T	A
chr1	35457103	polyAT	Alu	A->G	+	rbsnp1035457103	A	T
chr1	37922196	polyAT	Alu	A->G	-	rbsnp1037922196	T	A
chr1	37965898	polyAT	Alu	A->G	-	rbsnp1037965898	T	A
chr1	38298638	polyAT	Alu	A->G	-	rbsnp1038298638	T	A
chr1	38298647	polyAT	Alu	A->G	-	rbsnp1038298647	T	A
chr1	38324780	polyAT	Alu	A->G	-	rbsnp1038324780	T	A
chr1	38341996	polyAT	Alu	A->G	-	rbsnp1038341996	T	A
chr1	38647518	polyAT	Alu	A->G	+	rbsnp1038647518	A	T
chr1	38654213	polyAT	Alu	A->G	+	rbsnp1038654213	A	T
chr1	38837575	polyAT	Alu	A->G	+	rbsnp1038837575	A	T
chr1	38885878	polyAT	Alu	A->G	+	rbsnp1038885878	A	T
chr1	38907534	polyTA	Alu	A->G	+	rbsnp1038907534	T	A
chr1	38987742	polyAT	Alu	A->G	-	rbsnp1038987742	T	A
chr1	39165817	polyAT	Alu	A->G	+	rbsnp1039165817	A	T
chr1	40866645	polyAT	Alu	A->G	-	rbsnp1040866645	T	A
chr1	42147127	polyAT	Alu	A->G	+	rbsnp1042147127	A	T
chr1	42256394	polyAT	Alu	A->G	+	rbsnp1042256394	A	T
chr1	42734526	polyTA	Alu	A->G	-	rbsnp1042734526	A	T
chr1	43057981	polyAT	Alu	A->G	+	rbsnp1043057981	A	T
chr1	43058587	polyAT	Alu	A->G	+	rbsnp1043058587	A	T
chr1	43109869	polyAT	Alu	A->G	+	rbsnp1043109869	A	T
chr1	43155597	polyAT	Alu	A->G	+	rbsnp1043155597	A	T
chr1	43220178	polyAT	Alu	A->G	+	rbsnp1043220178	A	T
chr1	43405338	polyAT	Alu	A->G	+	rbsnp1043405338	A	T
chr1	43436886	polyAT	Alu	A->G	+	rbsnp1043436886	A	T
chr1	45132869	polyAT	Alu	A->G	-	rbsnp1045132869	T	A
chr1	45728496	polyAT	Alu	A->G	+	rbsnp1045728496	A	T
chr1	46538627	polyAT	Alu	A->G	+	rbsnp1046538627	A	T
chr1	46930925	polyAT	Alu	A->G	-	rbsnp1046930925	T	A
chr1	47896849	polyAT	Alu	A->G	-	rbsnp1047896849	T	A
chr1	48421585	polyAT	Alu	A->G	+	rbsnp1048421585	A	T
chr1	48500192	polyAT	Alu	A->G	+	rbsnp1048500192	A	T
chr1	48611077	polyAT	Alu	A->G	-	rbsnp1048611077	T	A
chr1	49503615	polyAT	Alu	A->G	-	rbsnp1049503615	T	A
chr1	54508798	polyAT	Alu	A->G	+	rbsnp1054508798	A	T
chr1	54654741	polyAT	Alu	A->G	-	rbsnp1054654741	T	A
chr1	55294411	polyAT	Alu	A->G	-	rbsnp1055294411	T	A
chr1	57252918	polyAT	Alu	A->G	-	rbsnp1057252918	T	A
chr1	59440988	polyAT	Alu	A->G	-	rbsnp1059440988	T	A
chr1	64593620	polyAT	Alu	A->G	+	rbsnp1064593620	A	T
chr1	64775175	polyAT	Alu	A->G	+	rbsnp1064775175	A	T
chr1	64865152	polyAT	Alu	A->G	+	rbsnp1064865152	A	T
chr1	64870467	polyAT	Alu	A->G	+	rbsnp1064870467	A	T
chr1	64923400	polyAT	Alu	A->G	+	rbsnp1064923400	A	T
chr1	65264561	polyAT	Alu	A->G	-	rbsnp1065264561	T	A
chr1	65504789	polyAT	Alu	A->G	+	rbsnp1065504789	A	T
chr1	66235429	polyAT	Alu	A->G	+	rbsnp1066235429	A	T
chr1	67321299	polyAT	Alu	A->G	+	rbsnp1067321299	A	T
chr1	67960457	polyAT	Alu	A->G	+	rbsnp1067960457	A	T
chr1	68063003	polyAT	Alu	A->G	+	rbsnp1068063003	A	T
chr1	68751750	polyAT	Alu	A->G	+	rbsnp1068751750	A	T
chr1	70405479	polyAT	Alu	A->G	+	rbsnp1070405479	A	T
chr1	73096927	polyAT	Alu	A->G	-	rbsnp1073096927	T	A
chr1	73624404	polyTA	Alu	A->G	-	rbsnp1073624404	A	T
chr1	74205618	polyAT	Alu	A->G	-	rbsnp1074205618	T	A
chr1	74241360	polyAT	Alu	A->G	-	rbsnp1074241360	T	A
chr1	74432750	polyAT	Alu	A->G	-	rbsnp1074432750	T	A
chr1	74444006	polyAT	Alu	A->G	-	rbsnp1074444006	T	A
chr1	74459872	polyAT	Alu	A->G	-	rbsnp1074459872	T	A
chr1	74852368	polyAT	Alu	A->G	-	rbsnp1074852368	T	A
chr1	74936247	polyAT	Alu	A->G	-	rbsnp1074936247	T	A
chr1	75422299	polyAT	Alu	A->G	+	rbsnp1075422299	A	T
chr1	78474108	polyAT	Alu	A->G	-	rbsnp1078474108	T	A
chr1	78959416	polyAT	Alu	A->G	+	rbsnp1078959416	A	T
chr1	79818191	polyAT	Alu	A->G	+	rbsnp1079818191	A	T
chr1	79858546	polyAT	Alu	A->G	+	rbsnp1079858546	A	T
chr1	80367576	polyAT	Alu	A->G	+	rbsnp1080367576	A	T
chr1	80368957	polyAT	Alu	A->G	+	rbsnp1080368957	A	T
chr1	80549537	polyAT	Alu	A->G	-	rbsnp1080549537	T	A
chr1	84477709	polyAT	Alu	A->G	+	rbsnp1084477709	A	T
chr1	87349901	polyAT	Alu	A->G	+	rbsnp1087349901	A	T
chr1	91486727	polyAT	Alu	A->G	+	rbsnp1091486727	A	T
chr1	91607944	polyAT	Alu	A->G	-	rbsnp1091607944	T	A
chr1	92605075	polyAT	Alu	A->G	+	rbsnp1092605075	A	T
chr1	95027701	polyAT	Alu	A->G	+	rbsnp1095027701	A	T
chr1	95032459	polyAT	Alu	A->G	+	rbsnp1095032459	A	T
chr1	95067972	polyAT	Alu	A->G	+	rbsnp1095067972	A	T
chr1	95156585	polyAT	Alu	A->G	-	rbsnp1095156585	T	A
chr1	95384425	polyAT	Alu	A->G	+	rbsnp1095384425	A	T
chr1	95758615	polyTA	Alu	A->G	-	rbsnp1095758615	A	T
chr1	95858578	polyAT	Alu	A->G	-	rbsnp1095858578	T	A
chr1	95858633	polyAT	Alu	A->G	-	rbsnp1095858633	T	A
chr1	96099564	polyAT	Alu	A->G	+	rbsnp1096099564	A	T
chr1	96666512	polyAT	Alu	A->G	-	rbsnp1096666512	T	A
chr1	97440902	polyAT	Alu	A->G	+	rbsnp1097440902	A	T
chr11	370573	polyAT	Alu	A->G	-	rbsnp11000370573	T	A
chr11	1204415	polyAT	Alu	A->G	+	rbsnp11001204415	A	T
chr11	1232044	polyTA	Alu	A->G	+	rbsnp11001232044	T	A
chr11	1313096	polyAT	Alu	A->G	+	rbsnp11001313096	A	T
chr11	1619264	polyAT	Alu	A->G	-	rbsnp11001619264	T	A
chr11	2571083	polyAT	Alu	A->G	+	rbsnp11002571083	A	T
chr11	2676064	polyAT	Alu	A->G	+	rbsnp11002676064	A	T
chr11	2897274	polyAT	Alu	A->G	-	rbsnp11002897274	T	A
chr11	2935301	polyAT	Alu	A->G	+	rbsnp11002935301	A	T
chr11	3220551	polyAT	Alu	A->G	+	rbsnp11003220551	A	T
chr11	3908958	polyAT	Alu	A->G	-	rbsnp11003908958	T	A
chr11	5058438	polyAT	Alu	A->G	+	rbsnp11005058438	A	T
chr11	6739025	polyAT	Alu	A->G	-	rbsnp11006739025	T	A
chr11	7096932	polyAT	Alu	A->G	-	rbsnp11007096932	T	A
chr11	9057220	polyTA	Alu	A->G	-	rbsnp11009057220	A	T
chr11	9568735	polyAT	Alu	A->G	-	rbsnp11009568735	T	A
chr11	9585804	polyAT	Alu	A->G	-	rbsnp11009585804	T	A
chr11	9591796	polyAT	Alu	A->G	-	rbsnp11009591796	T	A
chr1	101055088	polyAT	Alu	A->G	-	rbsnp1101055088	T	A
chr1	101085993	polyAT	Alu	A->G	-	rbsnp1101085993	T	A
chr11	12483757	polyAT	Alu	A->G	-	rbsnp11012483757	T	A
chr11	12914109	polyAT	Alu	A->G	-	rbsnp11012914109	T	A
chr11	13028500	polyAT	Alu	A->G	-	rbsnp11013028500	T	A
chr11	14814341	polyAT	Alu	A->G	+	rbsnp11014814341	A	T
chr11	16410903	polyAT	Alu	A->G	+	rbsnp11016410903	A	T
chr11	19548396	polyAT	Alu	A->G	+	rbsnp11019548396	A	T
chr11	19645769	polyAT	Alu	A->G	+	rbsnp11019645769	A	T
chr11	19759548	polyAT	Alu	A->G	+	rbsnp11019759548	A	T
chr11	19972964	polyAT	Alu	A->G	+	rbsnp11019972964	A	T
chr11	19976334	polyAT	Alu	A->G	+	rbsnp11019976334	A	T
chr1	102031653	polyAT	Alu	A->G	-	rbsnp1102031653	T	A
chr11	24407471	polyAT	Alu	A->G	-	rbsnp11024407471	T	A
chr11	24437994	polyTA	Alu	A->G	-	rbsnp11024437994	A	T
chr11	25156486	polyAT	Alu	A->G	-	rbsnp11025156486	T	A
chr11	25493000	polyAT	Alu	A->G	+	rbsnp11025493000	A	T
chr1	102583024	polyAT	Alu	A->G	-	rbsnp1102583024	T	A
chr11	26131199	polyAT	Alu	A->G	-	rbsnp11026131199	T	A
chr11	26199768	polyAT	Alu	A->G	-	rbsnp11026199768	T	A
chr11	26223885	polyAT	Alu	A->G	-	rbsnp11026223885	T	A
chr11	27242431	polyTA	Alu	A->G	+	rbsnp11027242431	T	A
chr11	27336327	polyAT	Alu	A->G	+	rbsnp11027336327	A	T
chr11	27346717	polyAT	Alu	A->G	+	rbsnp11027346717	A	T
chr11	27353262	polyAT	Alu	A->G	+	rbsnp11027353262	A	T
chr11	27771994	polyAT	Alu	A->G	+	rbsnp11027771994	A	T
chr11	27811344	polyAT	Alu	A->G	+	rbsnp11027811344	A	T
chr11	28079117	polyAT	Alu	A->G	+	rbsnp11028079117	A	T
chr1	102852474	polyAT	Alu	A->G	-	rbsnp1102852474	T	A
chr11	29667716	polyAT	Alu	A->G	-	rbsnp11029667716	T	A
chr1	103046795	polyAT	Alu	A->G	+	rbsnp1103046795	A	T
chr11	31017582	polyAT	Alu	A->G	-	rbsnp11031017582	T	A
chr11	31017594	polyAT	Alu	A->G	-	rbsnp11031017594	T	A
chr11	31446805	polyTA	Alu	A->G	-	rbsnp11031446805	A	T
chr11	31496989	polyAT	Alu	A->G	-	rbsnp11031496989	T	A
chr11	31505667	polyAT	Alu	A->G	-	rbsnp11031505667	T	A
chr11	31744445	polyAT	Alu	A->G	+	rbsnp11031744445	A	T
chr11	31774778	polyAT	Alu	A->G	-	rbsnp11031774778	T	A
chr11	32036553	polyAT	Alu	A->G	-	rbsnp11032036553	T	A
chr11	32065706	polyAT	Alu	A->G	-	rbsnp11032065706	T	A
chr11	32213083	polyAT	Alu	A->G	+	rbsnp11032213083	A	T
chr11	32321441	polyAT	Alu	A->G	+	rbsnp11032321441	A	T
chr11	32351102	polyAT	Alu	A->G	+	rbsnp11032351102	A	T
chr11	32488381	polyAT	Alu	A->G	+	rbsnp11032488381	A	T
chr11	32547115	polyTA	Alu	A->G	+	rbsnp11032547115	T	A
chr11	32559422	polyAT	Alu	A->G	+	rbsnp11032559422	A	T
chr11	32559479	polyAT	Alu	A->G	+	rbsnp11032559479	A	T
chr11	32690619	polyAT	Alu	A->G	+	rbsnp11032690619	A	T
chr11	32718844	polyTA	Alu	A->G	+	rbsnp11032718844	T	A
chr11	32812282	polyAT	Alu	A->G	-	rbsnp11032812282	T	A
chr11	32860944	polyAT	Alu	A->G	+	rbsnp11032860944	A	T
chr1	103287742	polyAT	Alu	A->G	-	rbsnp1103287742	T	A
chr11	39128716	polyTA	Alu	A->G	-	rbsnp11039128716	A	T
chr11	39279360	polyAT	Alu	A->G	+	rbsnp11039279360	A	T
chr11	39307396	polyAT	Alu	A->G	+	rbsnp11039307396	A	T
chr11	42279571	polyAT	Alu	A->G	+	rbsnp11042279571	A	T
chr11	42929743	polyAT	Alu	A->G	+	rbsnp11042929743	A	T
chr11	43027918	polyAT	Alu	A->G	+	rbsnp11043027918	A	T
chr11	45006011	polyAT	Alu	A->G	-	rbsnp11045006011	T	A
chr11	45794792	polyAT	Alu	A->G	-	rbsnp11045794792	T	A
chr11	46495364	polyTA	Alu	A->G	-	rbsnp11046495364	A	T
chr11	46622978	polyAT	Alu	A->G	+	rbsnp11046622978	A	T
chr11	47354580	polyAT	Alu	A->G	-	rbsnp11047354580	T	A
chr11	47381990	polyAT	Alu	A->G	-	rbsnp11047381990	T	A
chr11	47570809	polyAT	Alu	A->G	+	rbsnp11047570809	A	T
chr11	47610314	polyAT	Alu	A->G	+	rbsnp11047610314	A	T
chr11	47655315	polyAT	Alu	A->G	+	rbsnp11047655315	A	T
chr11	47680456	polyAT	Alu	A->G	+	rbsnp11047680456	A	T
chr11	47825368	polyAT	Alu	A->G	+	rbsnp11047825368	A	T
chr11	47979546	polyAT	Alu	A->G	+	rbsnp11047979546	A	T
chr11	48138772	polyAT	Alu	A->G	-	rbsnp11048138772	T	A
chr11	48261058	polyAT	Alu	A->G	-	rbsnp11048261058	T	A
chr11	48308415	polyAT	Alu	A->G	-	rbsnp11048308415	T	A
chr11	48599500	polyAT	Alu	A->G	+	rbsnp11048599500	A	T
chr11	48886162	polyAT	Alu	A->G	+	rbsnp11048886162	A	T
chr11	50497491	polyAT	Alu	A->G	+	rbsnp11050497491	A	T
chr11	50520396	polyAT	Alu	A->G	+	rbsnp11050520396	A	T
chr11	50607953	polyAT	Alu	A->G	-	rbsnp11050607953	T	A
chr11	52835671	polyAT	Alu	A->G	-	rbsnp11052835671	T	A
chr11	53348561	polyAT	Alu	A->G	+	rbsnp11053348561	A	T
chr11	53350522	polyAT	Alu	A->G	-	rbsnp11053350522	T	A
chr11	53378743	polyAT	Alu	A->G	+	rbsnp11053378743	A	T
chr11	53382004	polyAT	Alu	A->G	-	rbsnp11053382004	T	A
chr11	53758802	polyAT	Alu	A->G	-	rbsnp11053758802	T	A
chr11	54318973	polyAT	Alu	A->G	+	rbsnp11054318973	A	T
chr11	54320753	polyAT	Alu	A->G	-	rbsnp11054320753	T	A
chr11	54439729	polyAT	Alu	A->G	-	rbsnp11054439729	T	A
chr11	54495674	polyAT	Alu	A->G	-	rbsnp11054495674	T	A
chr11	59317462	polyTA	Alu	A->G	-	rbsnp11059317462	A	T
chr11	59366314	polyAT	Alu	A->G	-	rbsnp11059366314	T	A
chr11	59701245	polyAT	Alu	A->G	+	rbsnp11059701245	A	T
chr11	59745096	polyAT	Alu	A->G	+	rbsnp11059745096	A	T
chr11	59931730	polyAT	Alu	A->G	-	rbsnp11059931730	T	A
chr11	63360121	polyAT	Alu	A->G	+	rbsnp11063360121	A	T
chr11	63894833	polyAT	Alu	A->G	-	rbsnp11063894833	T	A
chr11	64275475	polyAT	Alu	A->G	+	rbsnp11064275475	A	T
chr11	65627037	polyAT	Alu	A->G	+	rbsnp11065627037	A	T
chr11	65641761	polyAT	Alu	A->G	+	rbsnp11065641761	A	T
chr11	65644894	polyAT	Alu	A->G	+	rbsnp11065644894	A	T
chr11	66480189	polyAT	Alu	A->G	+	rbsnp11066480189	A	T
chr11	67174068	polyAT	Alu	A->G	-	rbsnp11067174068	T	A
chr11	67558231	polyAT	Alu	A->G	-	rbsnp11067558231	T	A
chr11	68767559	polyAT	Alu	A->G	+	rbsnp11068767559	A	T
chr11	68799237	polyAT	Alu	A->G	+	rbsnp11068799237	A	T
chr11	69642239	polyAT	Alu	A->G	+	rbsnp11069642239	A	T
chr11	73829637	polyAT	Alu	A->G	+	rbsnp11073829637	A	T
chr11	74392933	polyAT	Alu	A->G	+	rbsnp11074392933	A	T
chr11	74709068	polyAT	Alu	A->G	+	rbsnp11074709068	A	T
chr11	74950026	polyAT	Alu	A->G	+	rbsnp11074950026	A	T
chr11	74985105	polyAT	Alu	A->G	+	rbsnp11074985105	A	T
chr11	76151701	polyAT	Alu	A->G	+	rbsnp11076151701	A	T
chr11	76202170	polyAT	Alu	A->G	+	rbsnp11076202170	A	T
chr11	76905173	polyAT	Alu	A->G	-	rbsnp11076905173	T	A
chr11	77743085	polyAT	Alu	A->G	-	rbsnp11077743085	T	A
chr11	79775814	polyAT	Alu	A->G	+	rbsnp11079775814	A	T
chr11	79866024	polyAT	Alu	A->G	+	rbsnp11079866024	A	T
chr11	79926788	polyAT	Alu	A->G	+	rbsnp11079926788	A	T
chr11	84685663	polyAT	Alu	A->G	-	rbsnp11084685663	T	A
chr11	84726314	polyAT	Alu	A->G	+	rbsnp11084726314	A	T
chr11	85444352	polyTA	Alu	A->G	+	rbsnp11085444352	T	A
chr11	85700115	polyAT	Alu	A->G	+	rbsnp11085700115	A	T
chr11	86085528	polyAT	Alu	A->G	-	rbsnp11086085528	T	A
chr11	86796612	polyAT	Alu	A->G	+	rbsnp11086796612	A	T
chr11	87070824	polyAT	Alu	A->G	+	rbsnp11087070824	A	T
chr11	90527435	polyAT	Alu	A->G	+	rbsnp11090527435	A	T
chr11	94112478	polyAT	Alu	A->G	-	rbsnp11094112478	T	A
chr11	94937928	polyAT	Alu	A->G	+	rbsnp11094937928	A	T
chr11	95598715	polyAT	Alu	A->G	-	rbsnp11095598715	T	A
chr11	95907841	polyAT	Alu	A->G	-	rbsnp11095907841	T	A
chr11	96292064	polyAT	Alu	A->G	-	rbsnp11096292064	T	A
chr11	96340739	polyAT	Alu	A->G	-	rbsnp11096340739	T	A
chr11	96369465	polyAT	Alu	A->G	-	rbsnp11096369465	T	A
chr11	96476034	polyAT	Alu	A->G	+	rbsnp11096476034	A	T
chr11	97323818	polyAT	Alu	A->G	+	rbsnp11097323818	A	T
chr11	97576783	polyAT	Alu	A->G	-	rbsnp11097576783	T	A
chr11	97607617	polyAT	Alu	A->G	-	rbsnp11097607617	T	A
chr11	100170897	polyAT	Alu	A->G	-	rbsnp11100170897	T	A
chr11	100931428	polyAT	Alu	A->G	-	rbsnp11100931428	T	A
chr11	101130662	polyAT	Alu	A->G	-	rbsnp11101130662	T	A
chr11	101330473	polyAT	Alu	A->G	-	rbsnp11101330473	T	A
chr11	102928025	polyAT	Alu	A->G	+	rbsnp11102928025	A	T
chr11	106477261	polyAT	Alu	A->G	+	rbsnp11106477261	A	T
chr11	107342808	polyAT	Alu	A->G	-	rbsnp11107342808	T	A
chr11	108768905	polyAT	Alu	A->G	-	rbsnp11108768905	T	A
chr11	108769783	polyAT	Alu	A->G	+	rbsnp11108769783	A	T
chr11	109257187	polyAT	Alu	A->G	+	rbsnp11109257187	A	T
chr11	109922635	polyAT	Alu	A->G	-	rbsnp11109922635	T	A
chr1	111084850	polyAT	Alu	A->G	-	rbsnp1111084850	T	A
chr11	111062065	polyAT	Alu	A->G	+	rbsnp11111062065	A	T
chr11	111226975	polyAT	Alu	A->G	+	rbsnp11111226975	A	T
chr11	111593804	polyAT	Alu	A->G	+	rbsnp11111593804	A	T
chr11	112574369	polyTA	Alu	A->G	+	rbsnp11112574369	T	A
chr11	112629136	polyAT	Alu	A->G	+	rbsnp11112629136	A	T
chr11	113259542	polyTA	Alu	A->G	-	rbsnp11113259542	A	T
chr11	114162238	polyAT	Alu	A->G	+	rbsnp11114162238	A	T
chr11	114163760	polyTA	Alu	A->G	+	rbsnp11114163760	T	A
chr11	116998289	polyAT	Alu	A->G	-	rbsnp11116998289	T	A
chr11	117800983	polyAT	Alu	A->G	+	rbsnp11117800983	A	T
chr11	117894230	polyTA	Alu	A->G	+	rbsnp11117894230	T	A
chr11	118085037	polyAT	Alu	A->G	-	rbsnp11118085037	T	A
chr11	118796422	polyAT	Alu	A->G	-	rbsnp11118796422	T	A
chr11	119197011	polyAT	Alu	A->G	-	rbsnp11119197011	T	A
chr1	112011333	polyAT	Alu	A->G	-	rbsnp1112011333	T	A
chr1	112092353	polyAT	Alu	A->G	-	rbsnp1112092353	T	A
chr11	121317015	polyAT	Alu	A->G	+	rbsnp11121317015	A	T
chr11	121484336	polyAT	Alu	A->G	-	rbsnp11121484336	T	A
chr11	121834876	polyAT	Alu	A->G	-	rbsnp11121834876	T	A
chr1	112184961	polyAT	Alu	A->G	+	rbsnp1112184961	A	T
chr11	122252376	polyAT	Alu	A->G	+	rbsnp11122252376	A	T
chr11	122409569	polyAT	Alu	A->G	-	rbsnp11122409569	T	A
chr11	122506937	polyAT	Alu	A->G	+	rbsnp11122506937	A	T
chr11	122671996	polyAT	Alu	A->G	+	rbsnp11122671996	A	T
chr11	122811025	polyAT	Alu	A->G	+	rbsnp11122811025	A	T
chr11	122849022	polyAT	Alu	A->G	+	rbsnp11122849022	A	T
chr11	122863784	polyTA	Alu	A->G	-	rbsnp11122863784	A	T
chr1	112290284	polyAT	Alu	A->G	+	rbsnp1112290284	A	T
chr11	123507266	polyAT	Alu	A->G	-	rbsnp11123507266	T	A
chr11	123597664	polyAT	Alu	A->G	-	rbsnp11123597664	T	A
chr11	124220196	polyAT	Alu	A->G	-	rbsnp11124220196	T	A
chr11	124518062	polyAT	Alu	A->G	+	rbsnp11124518062	A	T
chr11	124581407	polyAT	Alu	A->G	-	rbsnp11124581407	T	A
chr11	124585036	polyAT	Alu	A->G	-	rbsnp11124585036	T	A
chr11	124686637	polyAT	Alu	A->G	-	rbsnp11124686637	T	A
chr11	124687322	polyAT	Alu	A->G	+	rbsnp11124687322	A	T
chr11	124908419	polyAT	Alu	A->G	-	rbsnp11124908419	T	A
chr11	124910873	polyAT	Alu	A->G	+	rbsnp11124910873	A	T
chr1	112609054	polyAT	Alu	A->G	+	rbsnp1112609054	A	T
chr11	126396038	polyAT	Alu	A->G	+	rbsnp11126396038	A	T
chr11	131040537	polyAT	Alu	A->G	-	rbsnp11131040537	T	A
chr11	134043476	polyAT	Alu	A->G	-	rbsnp11134043476	T	A
chr11	134101479	polyAT	Alu	A->G	-	rbsnp11134101479	T	A
chr11	134201313	polyAT	Alu	A->G	-	rbsnp11134201313	T	A
chr11	134270219	polyAT	Alu	A->G	+	rbsnp11134270219	A	T
chr11	134462916	polyTA	Alu	A->G	+	rbsnp11134462916	T	A
chr1	113463697	polyAT	Alu	A->G	-	rbsnp1113463697	T	A
chr1	113467187	polyAT	Alu	A->G	-	rbsnp1113467187	T	A
chr1	113473061	polyAT	Alu	A->G	+	rbsnp1113473061	A	T
chr1	113959516	polyAT	Alu	A->G	-	rbsnp1113959516	T	A
chr1	115528125	polyAT	Alu	A->G	-	rbsnp1115528125	T	A
chr1	115654791	polyAT	Alu	A->G	+	rbsnp1115654791	A	T
chr1	116021617	polyAT	Alu	A->G	+	rbsnp1116021617	A	T
chr1	116415682	polyAT	Alu	A->G	+	rbsnp1116415682	A	T
chr1	116800706	polyAT	Alu	A->G	+	rbsnp1116800706	A	T
chr1	119897513	polyAT	Alu	A->G	+	rbsnp1119897513	A	T
chr1	125854702	polyAT	Alu	A->G	+	rbsnp1125854702	A	T
chr1	125984054	polyAT	Alu	A->G	-	rbsnp1125984054	T	A
chr1	126027186	polyAT	Alu	A->G	-	rbsnp1126027186	T	A
chr1	126129087	polyAT	Alu	A->G	-	rbsnp1126129087	T	A
chr1	126159876	polyTA	Alu	A->G	-	rbsnp1126159876	A	T
chr1	126280400	polyAT	Alu	A->G	+	rbsnp1126280400	A	T
chr1	127086942	polyAT	Alu	A->G	-	rbsnp1127086942	T	A
chr1	127462322	polyAT	Alu	A->G	+	rbsnp1127462322	A	T
chr1	128346328	polyAT	Alu	A->G	-	rbsnp1128346328	T	A
chr1	128581438	polyAT	Alu	A->G	-	rbsnp1128581438	T	A
chr1	128597738	polyAT	Alu	A->G	-	rbsnp1128597738	T	A
chr1	128746238	polyAT	Alu	A->G	+	rbsnp1128746238	A	T
chr1	128819827	polyAT	Alu	A->G	+	rbsnp1128819827	A	T
chr1	128835112	polyAT	Alu	A->G	+	rbsnp1128835112	A	T
chr1	129090011	polyAT	Alu	A->G	-	rbsnp1129090011	T	A
chr1	129132544	polyAT	Alu	A->G	-	rbsnp1129132544	T	A
chr1	129566541	polyAT	Alu	A->G	-	rbsnp1129566541	T	A
chr1	129688215	polyAT	Alu	A->G	+	rbsnp1129688215	A	T
chr1	129731366	polyAT	Alu	A->G	-	rbsnp1129731366	T	A
chr1	132164864	polyAT	Alu	A->G	+	rbsnp1132164864	A	T
chr1	132253606	polyAT	Alu	A->G	+	rbsnp1132253606	A	T
chr1	132401286	polyAT	Alu	A->G	-	rbsnp1132401286	T	A
chr1	133391543	polyAT	Alu	A->G	-	rbsnp1133391543	T	A
chr1	133754051	polyTA	Alu	A->G	-	rbsnp1133754051	A	T
chr1	133878789	polyAT	Alu	A->G	+	rbsnp1133878789	A	T
chr1	133967728	polyAT	Alu	A->G	-	rbsnp1133967728	T	A
chr1	134049762	polyTA	Alu	A->G	-	rbsnp1134049762	A	T
chr1	134076372	polyAT	Alu	A->G	-	rbsnp1134076372	T	A
chr1	134268144	polyAT	Alu	A->G	+	rbsnp1134268144	A	T
chr1	134274300	polyAT	Alu	A->G	+	rbsnp1134274300	A	T
chr1	134296734	polyAT	Alu	A->G	+	rbsnp1134296734	A	T
chr1	134306932	polyAT	Alu	A->G	+	rbsnp1134306932	A	T
chr1	134686258	polyTA	Alu	A->G	+	rbsnp1134686258	T	A
chr1	135209828	polyAT	Alu	A->G	-	rbsnp1135209828	T	A
chr1	135419426	polyAT	Alu	A->G	-	rbsnp1135419426	T	A
chr1	139986965	polyAT	Alu	A->G	+	rbsnp1139986965	A	T
chr1	140325253	polyAT	Alu	A->G	+	rbsnp1140325253	A	T
chr1	141987396	polyAT	Alu	A->G	+	rbsnp1141987396	A	T
chr1	142201940	polyAT	Alu	A->G	-	rbsnp1142201940	T	A
chr1	142250986	polyAT	Alu	A->G	-	rbsnp1142250986	T	A
chr1	142262069	polyAT	Alu	A->G	-	rbsnp1142262069	T	A
chr1	142603669	polyAT	Alu	A->G	-	rbsnp1142603669	T	A
chr1	143078382	polyAT	Alu	A->G	+	rbsnp1143078382	A	T
chr1	144254158	polyAT	Alu	A->G	+	rbsnp1144254158	A	T
chr1	150165927	polyAT	Alu	A->G	+	rbsnp1150165927	A	T
chr1	150378080	polyAT	Alu	A->G	+	rbsnp1150378080	A	T
chr1	151330002	polyAT	Alu	A->G	+	rbsnp1151330002	A	T
chr1	152930268	polyAT	Alu	A->G	+	rbsnp1152930268	A	T
chr1	153547483	polyAT	Alu	A->G	+	rbsnp1153547483	A	T
chr1	157231554	polyAT	Alu	A->G	-	rbsnp1157231554	T	A
chr1	157617217	polyTA	Alu	A->G	-	rbsnp1157617217	A	T
chr1	158081353	polyAT	Alu	A->G	-	rbsnp1158081353	T	A
chr1	158584964	polyAT	Alu	A->G	+	rbsnp1158584964	A	T
chr1	158589738	polyAT	Alu	A->G	+	rbsnp1158589738	A	T
chr1	159110195	polyAT	Alu	A->G	-	rbsnp1159110195	T	A
chr1	159428326	polyAT	Alu	A->G	+	rbsnp1159428326	A	T
chr1	164003364	polyAT	Alu	A->G	-	rbsnp1164003364	T	A
chr1	164796999	polyAT	Alu	A->G	+	rbsnp1164796999	A	T
chr1	165870346	polyAT	Alu	A->G	-	rbsnp1165870346	T	A
chr1	165873894	polyAT	Alu	A->G	-	rbsnp1165873894	T	A
chr1	165913762	polyAT	Alu	A->G	-	rbsnp1165913762	T	A
chr1	165914173	polyAT	Alu	A->G	-	rbsnp1165914173	T	A
chr1	165924879	polyTA	Alu	A->G	-	rbsnp1165924879	A	T
chr1	166622270	polyAT	Alu	A->G	-	rbsnp1166622270	T	A
chr1	167990618	polyAT	Alu	A->G	-	rbsnp1167990618	T	A
chr1	168626762	polyAT	Alu	A->G	-	rbsnp1168626762	T	A
chr1	174273768	polyAT	Alu	A->G	+	rbsnp1174273768	A	T
chr1	177506512	polyAT	Alu	A->G	+	rbsnp1177506512	A	T
chr1	180450640	polyAT	Alu	A->G	+	rbsnp1180450640	A	T
chr1	184106370	polyAT	Alu	A->G	-	rbsnp1184106370	T	A
chr1	185157639	polyAT	Alu	A->G	-	rbsnp1185157639	T	A
chr1	185436594	polyAT	Alu	A->G	-	rbsnp1185436594	T	A
chr1	185561032	polyAT	Alu	A->G	+	rbsnp1185561032	A	T
chr1	185881879	polyAT	Alu	A->G	+	rbsnp1185881879	A	T
chr1	186249018	polyAT	Alu	A->G	-	rbsnp1186249018	T	A
chr1	187378405	polyTA	Alu	A->G	+	rbsnp1187378405	T	A
chr1	190233537	polyTA	Alu	A->G	+	rbsnp1190233537	T	A
chr1	190326528	polyAT	Alu	A->G	+	rbsnp1190326528	A	T
chr1	190843084	polyAT	Alu	A->G	-	rbsnp1190843084	T	A
chr1	190844303	polyAT	Alu	A->G	-	rbsnp1190844303	T	A
chr1	191390664	polyAT	Alu	A->G	-	rbsnp1191390664	T	A
chr1	191574226	polyAT	Alu	A->G	+	rbsnp1191574226	A	T
chr1	191594734	polyAT	Alu	A->G	+	rbsnp1191594734	A	T
chr1	191891247	polyAT	Alu	A->G	-	rbsnp1191891247	T	A
chr1	192173531	polyAT	Alu	A->G	-	rbsnp1192173531	T	A
chr1	194473600	polyAT	Alu	A->G	+	rbsnp1194473600	A	T
chr1	197320083	polyAT	Alu	A->G	-	rbsnp1197320083	T	A
chr1	197467135	polyAT	Alu	A->G	+	rbsnp1197467135	A	T
chr1	197719380	polyAT	Alu	A->G	+	rbsnp1197719380	A	T
chr1	198502542	polyAT	Alu	A->G	-	rbsnp1198502542	T	A
chr12	2156655	polyAT	Alu	A->G	-	rbsnp12002156655	T	A
chr12	4471535	polyAT	Alu	A->G	-	rbsnp12004471535	T	A
chr12	5261820	polyAT	Alu	A->G	-	rbsnp12005261820	T	A
chr12	7564955	polyAT	Alu	A->G	-	rbsnp12007564955	T	A
chr1	200798025	polyAT	Alu	A->G	+	rbsnp1200798025	A	T
chr12	11889214	polyAT	Alu	A->G	+	rbsnp12011889214	A	T
chr1	201208799	polyAT	Alu	A->G	+	rbsnp1201208799	A	T
chr12	14905511	polyAT	Alu	A->G	-	rbsnp12014905511	T	A
chr12	15750269	polyAT	Alu	A->G	-	rbsnp12015750269	T	A
chr12	16219899	polyAT	Alu	A->G	+	rbsnp12016219899	A	T
chr12	21444858	polyAT	Alu	A->G	-	rbsnp12021444858	T	A
chr12	22074133	polyAT	Alu	A->G	+	rbsnp12022074133	A	T
chr12	22225257	polyAT	Alu	A->G	+	rbsnp12022225257	A	T
chr12	22225687	polyAT	Alu	A->G	+	rbsnp12022225687	A	T
chr12	23290799	polyAT	Alu	A->G	+	rbsnp12023290799	A	T
chr12	23707718	polyTA	Alu	A->G	-	rbsnp12023707718	A	T
chr12	24742932	polyAT	Alu	A->G	+	rbsnp12024742932	A	T
chr12	24838600	polyAT	Alu	A->G	+	rbsnp12024838600	A	T
chr12	25442690	polyAT	Alu	A->G	+	rbsnp12025442690	A	T
chr12	28991367	polyAT	Alu	A->G	+	rbsnp12028991367	A	T
chr12	31100664	polyAT	Alu	A->G	+	rbsnp12031100664	A	T
chr12	31152279	polyAT	Alu	A->G	+	rbsnp12031152279	A	T
chr12	31349322	polyAT	Alu	A->G	+	rbsnp12031349322	A	T
chr12	31353287	polyAT	Alu	A->G	+	rbsnp12031353287	A	T
chr12	32362852	polyAT	Alu	A->G	+	rbsnp12032362852	A	T
chr12	33155103	polyTA	Alu	A->G	+	rbsnp12033155103	T	A
chr12	33317011	polyAT	Alu	A->G	-	rbsnp12033317011	T	A
chr12	33399736	polyAT	Alu	A->G	-	rbsnp12033399736	T	A
chr12	33449596	polyAT	Alu	A->G	+	rbsnp12033449596	A	T
chr1	203486594	polyAT	Alu	A->G	-	rbsnp1203486594	T	A
chr12	35139792	polyAT	Alu	A->G	+	rbsnp12035139792	A	T
chr1	203535809	polyAT	Alu	A->G	+	rbsnp1203535809	A	T
chr12	35469327	polyAT	Alu	A->G	-	rbsnp12035469327	T	A
chr12	36814431	polyAT	Alu	A->G	+	rbsnp12036814431	A	T
chr1	203751662	polyAT	Alu	A->G	-	rbsnp1203751662	T	A
chr12	37565226	polyAT	Alu	A->G	-	rbsnp12037565226	T	A
chr12	37794471	polyAT	Alu	A->G	-	rbsnp12037794471	T	A
chr1	203829911	polyAT	Alu	A->G	+	rbsnp1203829911	A	T
chr12	38754035	polyAT	Alu	A->G	-	rbsnp12038754035	T	A
chr12	40888931	polyAT	Alu	A->G	-	rbsnp12040888931	T	A
chr12	42013413	polyAT	Alu	A->G	+	rbsnp12042013413	A	T
chr12	45756933	polyAT	Alu	A->G	-	rbsnp12045756933	T	A
chr12	46127885	polyAT	Alu	A->G	-	rbsnp12046127885	T	A
chr12	46595835	polyAT	Alu	A->G	-	rbsnp12046595835	T	A
chr12	46609795	polyAT	Alu	A->G	-	rbsnp12046609795	T	A
chr12	50072007	polyAT	Alu	A->G	-	rbsnp12050072007	T	A
chr12	53442721	polyAT	Alu	A->G	+	rbsnp12053442721	A	T
chr12	53484663	polyAT	Alu	A->G	+	rbsnp12053484663	A	T
chr12	53545423	polyAT	Alu	A->G	+	rbsnp12053545423	A	T
chr12	54105734	polyAT	Alu	A->G	-	rbsnp12054105734	T	A
chr12	54116976	polyAT	Alu	A->G	-	rbsnp12054116976	T	A
chr12	54410190	polyAT	Alu	A->G	+	rbsnp12054410190	A	T
chr12	55166582	polyAT	Alu	A->G	+	rbsnp12055166582	A	T
chr1	205541332	polyAT	Alu	A->G	-	rbsnp1205541332	T	A
chr1	205663369	polyAT	Alu	A->G	-	rbsnp1205663369	T	A
chr1	205745687	polyAT	Alu	A->G	-	rbsnp1205745687	T	A
chr1	205746371	polyAT	Alu	A->G	-	rbsnp1205746371	T	A
chr12	60659260	polyAT	Alu	A->G	-	rbsnp12060659260	T	A
chr12	61076727	polyAT	Alu	A->G	+	rbsnp12061076727	A	T
chr12	63534910	polyAT	Alu	A->G	-	rbsnp12063534910	T	A
chr12	63560815	polyAT	Alu	A->G	+	rbsnp12063560815	A	T
chr12	64690706	polyAT	Alu	A->G	-	rbsnp12064690706	T	A
chr12	64755459	polyAT	Alu	A->G	-	rbsnp12064755459	T	A
chr12	64755565	polyAT	Alu	A->G	-	rbsnp12064755565	T	A
chr12	64781239	polyAT	Alu	A->G	-	rbsnp12064781239	T	A
chr12	64883065	polyAT	Alu	A->G	+	rbsnp12064883065	A	T
chr12	64917509	polyAT	Alu	A->G	+	rbsnp12064917509	A	T
chr12	65493601	polyAT	Alu	A->G	-	rbsnp12065493601	T	A
chr12	65722831	polyAT	Alu	A->G	-	rbsnp12065722831	T	A
chr12	66032438	polyAT	Alu	A->G	-	rbsnp12066032438	T	A
chr12	66380583	polyAT	Alu	A->G	+	rbsnp12066380583	A	T
chr12	66689652	polyAT	Alu	A->G	-	rbsnp12066689652	T	A
chr12	66829184	polyAT	Alu	A->G	+	rbsnp12066829184	A	T
chr12	66852969	polyAT	Alu	A->G	+	rbsnp12066852969	A	T
chr12	67367997	polyAT	Alu	A->G	-	rbsnp12067367997	T	A
chr12	68574832	polyAT	Alu	A->G	+	rbsnp12068574832	A	T
chr12	69982517	polyAT	Alu	A->G	-	rbsnp12069982517	T	A
chr12	71492695	polyAT	Alu	A->G	+	rbsnp12071492695	A	T
chr12	71499226	polyAT	Alu	A->G	+	rbsnp12071499226	A	T
chr12	71824257	polyAT	Alu	A->G	-	rbsnp12071824257	T	A
chr12	72052954	polyAT	Alu	A->G	+	rbsnp12072052954	A	T
chr12	73322277	polyAT	Alu	A->G	+	rbsnp12073322277	A	T
chr12	74941225	polyAT	Alu	A->G	+	rbsnp12074941225	A	T
chr12	76001183	polyAT	Alu	A->G	-	rbsnp12076001183	T	A
chr12	77244765	polyAT	Alu	A->G	+	rbsnp12077244765	A	T
chr12	77431279	polyAT	Alu	A->G	+	rbsnp12077431279	A	T
chr12	79153868	polyAT	Alu	A->G	+	rbsnp12079153868	A	T
chr12	79864791	polyTA	Alu	A->G	-	rbsnp12079864791	A	T
chr12	82576412	polyAT	Alu	A->G	+	rbsnp12082576412	A	T
chr12	82592027	polyAT	Alu	A->G	+	rbsnp12082592027	A	T
chr12	82622278	polyAT	Alu	A->G	+	rbsnp12082622278	A	T
chr12	87549560	polyAT	Alu	A->G	-	rbsnp12087549560	T	A
chr12	91394980	polyAT	Alu	A->G	+	rbsnp12091394980	A	T
chr12	93363847	polyAT	Alu	A->G	-	rbsnp12093363847	T	A
chr12	94391948	polyAT	Alu	A->G	+	rbsnp12094391948	A	T
chr12	94582494	polyTA	Alu	A->G	+	rbsnp12094582494	T	A
chr12	95081159	polyAT	Alu	A->G	+	rbsnp12095081159	A	T
chr12	95149864	polyTA	Alu	A->G	+	rbsnp12095149864	T	A
chr12	95829849	polyAT	Alu	A->G	+	rbsnp12095829849	A	T
chr12	96134055	polyTA	Alu	A->G	+	rbsnp12096134055	T	A
chr1	209666269	polyAT	Alu	A->G	+	rbsnp1209666269	A	T
chr12	96728448	polyAT	Alu	A->G	+	rbsnp12096728448	A	T
chr1	209693435	polyAT	Alu	A->G	+	rbsnp1209693435	A	T
chr12	97588240	polyAT	Alu	A->G	+	rbsnp12097588240	A	T
chr1	209885289	polyAT	Alu	A->G	+	rbsnp1209885289	A	T
chr1	209887543	polyAT	Alu	A->G	+	rbsnp1209887543	A	T
chr12	99425056	polyAT	Alu	A->G	+	rbsnp12099425056	A	T
chr12	99492283	polyAT	Alu	A->G	+	rbsnp12099492283	A	T
chr12	99496785	polyAT	Alu	A->G	+	rbsnp12099496785	A	T
chr12	99545935	polyAT	Alu	A->G	+	rbsnp12099545935	A	T
chr12	99904151	polyAT	Alu	A->G	+	rbsnp12099904151	A	T
chr12	100136544	polyAT	Alu	A->G	+	rbsnp12100136544	A	T
chr1	210020044	polyAT	Alu	A->G	+	rbsnp1210020044	A	T
chr12	101699141	polyAT	Alu	A->G	+	rbsnp12101699141	A	T
chr12	101799602	polyAT	Alu	A->G	+	rbsnp12101799602	A	T
chr12	102053310	polyAT	Alu	A->G	-	rbsnp12102053310	T	A
chr1	210224836	polyTA	Alu	A->G	-	rbsnp1210224836	A	T
chr12	102259972	polyAT	Alu	A->G	+	rbsnp12102259972	A	T
chr12	104350463	polyAT	Alu	A->G	-	rbsnp12104350463	T	A
chr1	210462496	polyAT	Alu	A->G	+	rbsnp1210462496	A	T
chr1	210546629	polyAT	Alu	A->G	+	rbsnp1210546629	A	T
chr1	210724850	polyAT	Alu	A->G	+	rbsnp1210724850	A	T
chr1	210724978	polyAT	Alu	A->G	+	rbsnp1210724978	A	T
chr1	211622703	polyAT	Alu	A->G	-	rbsnp1211622703	T	A
chr1	211809647	polyAT	Alu	A->G	+	rbsnp1211809647	A	T
chr1	211848493	polyAT	Alu	A->G	-	rbsnp1211848493	T	A
chr1	212149792	polyAT	Alu	A->G	+	rbsnp1212149792	A	T
chr1	212592019	polyAT	Alu	A->G	-	rbsnp1212592019	T	A
chr1	212720432	polyAT	Alu	A->G	-	rbsnp1212720432	T	A
chr1	213657459	polyAT	Alu	A->G	-	rbsnp1213657459	T	A
chr1	213796093	polyAT	Alu	A->G	-	rbsnp1213796093	T	A
chr1	214735244	polyAT	Alu	A->G	+	rbsnp1214735244	A	T
chr1	215837989	polyTA	Alu	A->G	+	rbsnp1215837989	T	A
chr1	216160015	polyAT	Alu	A->G	+	rbsnp1216160015	A	T
chr1	219297358	polyAT	Alu	A->G	-	rbsnp1219297358	T	A
chr1	219599641	polyAT	Alu	A->G	-	rbsnp1219599641	T	A
chr1	219684173	polyAT	Alu	A->G	-	rbsnp1219684173	T	A
chr1	219698783	polyAT	Alu	A->G	-	rbsnp1219698783	T	A
chr1	219918252	polyAT	Alu	A->G	-	rbsnp1219918252	T	A
chr1	219946674	polyAT	Alu	A->G	-	rbsnp1219946674	T	A
chr1	219949813	polyAT	Alu	A->G	-	rbsnp1219949813	T	A
chr1	220747249	polyAT	Alu	A->G	+	rbsnp1220747249	A	T
chr1	221690947	polyAT	Alu	A->G	+	rbsnp1221690947	A	T
chr1	221690993	polyAT	Alu	A->G	+	rbsnp1221690993	A	T
chr1	221809440	polyAT	Alu	A->G	+	rbsnp1221809440	A	T
chr1	222686381	polyAT	Alu	A->G	-	rbsnp1222686381	T	A
chr1	222686480	polyAT	Alu	A->G	-	rbsnp1222686480	T	A
chr1	222753157	polyTA	Alu	A->G	-	rbsnp1222753157	A	T
chr1	223088389	polyAT	Alu	A->G	-	rbsnp1223088389	T	A
chr1	223920343	polyAT	Alu	A->G	+	rbsnp1223920343	A	T
chr1	225552682	polyAT	Alu	A->G	+	rbsnp1225552682	A	T
chr1	225670082	polyAT	Alu	A->G	-	rbsnp1225670082	T	A
chr1	226683809	polyAT	Alu	A->G	-	rbsnp1226683809	T	A
chr1	227417453	polyAT	Alu	A->G	+	rbsnp1227417453	A	T
chr1	227428361	polyAT	Alu	A->G	+	rbsnp1227428361	A	T
chr1	227512574	polyAT	Alu	A->G	+	rbsnp1227512574	A	T
chr1	227782873	polyAT	Alu	A->G	+	rbsnp1227782873	A	T
chr13	5004932	polyAT	Alu	A->G	-	rbsnp13005004932	T	A
chr13	9579628	polyAT	Alu	A->G	+	rbsnp13009579628	A	T
chr13	9608831	polyAT	Alu	A->G	-	rbsnp13009608831	T	A
chr13	10122941	polyAT	Alu	A->G	+	rbsnp13010122941	A	T
chr13	10477910	polyAT	Alu	A->G	+	rbsnp13010477910	A	T
chr13	10744578	polyAT	Alu	A->G	-	rbsnp13010744578	T	A
chr13	10791604	polyAT	Alu	A->G	+	rbsnp13010791604	A	T
chr13	10879242	polyAT	Alu	A->G	-	rbsnp13010879242	T	A
chr13	11349543	polyAT	Alu	A->G	-	rbsnp13011349543	T	A
chr13	11633400	polyAT	Alu	A->G	+	rbsnp13011633400	A	T
chr13	11692399	polyAT	Alu	A->G	+	rbsnp13011692399	A	T
chr13	20172142	polyAT	Alu	A->G	-	rbsnp13020172142	T	A
chr13	20176398	polyAT	Alu	A->G	-	rbsnp13020176398	T	A
chr13	23680127	polyAT	Alu	A->G	-	rbsnp13023680127	T	A
chr13	23763428	polyAT	Alu	A->G	-	rbsnp13023763428	T	A
chr13	23780325	polyAT	Alu	A->G	-	rbsnp13023780325	T	A
chr13	24261322	polyAT	Alu	A->G	-	rbsnp13024261322	T	A
chr13	25327536	polyAT	Alu	A->G	-	rbsnp13025327536	T	A
chr13	25421917	polyAT	Alu	A->G	-	rbsnp13025421917	T	A
chr13	25740025	polyAT	Alu	A->G	-	rbsnp13025740025	T	A
chr13	25986720	polyTA	Alu	A->G	+	rbsnp13025986720	T	A
chr13	26171079	polyAT	Alu	A->G	-	rbsnp13026171079	T	A
chr13	26665431	polyAT	Alu	A->G	+	rbsnp13026665431	A	T
chr13	27770157	polyAT	Alu	A->G	-	rbsnp13027770157	T	A
chr13	27820625	polyAT	Alu	A->G	-	rbsnp13027820625	T	A
chr13	27829341	polyAT	Alu	A->G	-	rbsnp13027829341	T	A
chr13	28293313	polyTA	Alu	A->G	+	rbsnp13028293313	T	A
chr13	28751603	polyAT	Alu	A->G	+	rbsnp13028751603	A	T
chr13	28844217	polyAT	Alu	A->G	+	rbsnp13028844217	A	T
chr13	29473251	polyAT	Alu	A->G	-	rbsnp13029473251	T	A
chr13	31957623	polyAT	Alu	A->G	-	rbsnp13031957623	T	A
chr13	31968237	polyAT	Alu	A->G	-	rbsnp13031968237	T	A
chr13	31977383	polyAT	Alu	A->G	-	rbsnp13031977383	T	A
chr13	31998957	polyAT	Alu	A->G	-	rbsnp13031998957	T	A
chr13	32069759	polyAT	Alu	A->G	-	rbsnp13032069759	T	A
chr13	32193497	polyAT	Alu	A->G	-	rbsnp13032193497	T	A
chr13	32602217	polyAT	Alu	A->G	+	rbsnp13032602217	A	T
chr13	32675794	polyAT	Alu	A->G	+	rbsnp13032675794	A	T
chr13	33512334	polyAT	Alu	A->G	+	rbsnp13033512334	A	T
chr13	36336960	polyAT	Alu	A->G	+	rbsnp13036336960	A	T
chr13	36914882	polyAT	Alu	A->G	-	rbsnp13036914882	T	A
chr13	37056128	polyAT	Alu	A->G	-	rbsnp13037056128	T	A
chr13	37334928	polyAT	Alu	A->G	+	rbsnp13037334928	A	T
chr13	38302715	polyAT	Alu	A->G	-	rbsnp13038302715	T	A
chr13	38650749	polyAT	Alu	A->G	+	rbsnp13038650749	A	T
chr13	39080987	polyAT	Alu	A->G	-	rbsnp13039080987	T	A
chr13	39282906	polyAT	Alu	A->G	-	rbsnp13039282906	T	A
chr13	40303636	polyAT	Alu	A->G	-	rbsnp13040303636	T	A
chr13	42628849	polyTA	Alu	A->G	+	rbsnp13042628849	T	A
chr13	42702676	polyAT	Alu	A->G	+	rbsnp13042702676	A	T
chr13	42895530	polyAT	Alu	A->G	-	rbsnp13042895530	T	A
chr13	42918052	polyAT	Alu	A->G	-	rbsnp13042918052	T	A
chr13	44356043	polyAT	Alu	A->G	+	rbsnp13044356043	A	T
chr13	44440988	polyAT	Alu	A->G	-	rbsnp13044440988	T	A
chr13	44601740	polyAT	Alu	A->G	+	rbsnp13044601740	A	T
chr13	45618984	polyAT	Alu	A->G	-	rbsnp13045618984	T	A
chr13	47570623	polyAT	Alu	A->G	+	rbsnp13047570623	A	T
chr13	47692793	polyAT	Alu	A->G	+	rbsnp13047692793	A	T
chr13	47983572	polyTA	Alu	A->G	-	rbsnp13047983572	A	T
chr13	47997114	polyTA	Alu	A->G	-	rbsnp13047997114	A	T
chr13	48679870	polyAT	Alu	A->G	+	rbsnp13048679870	A	T
chr13	50527924	polyAT	Alu	A->G	-	rbsnp13050527924	T	A
chr13	50903711	polyAT	Alu	A->G	-	rbsnp13050903711	T	A
chr13	53987962	polyTA	Alu	A->G	-	rbsnp13053987962	A	T
chr13	54019852	polyAT	Alu	A->G	-	rbsnp13054019852	T	A
chr13	54193437	polyAT	Alu	A->G	-	rbsnp13054193437	T	A
chr13	54789547	polyAT	Alu	A->G	+	rbsnp13054789547	A	T
chr13	55138612	polyAT	Alu	A->G	+	rbsnp13055138612	A	T
chr13	55678637	polyAT	Alu	A->G	-	rbsnp13055678637	T	A
chr13	60920479	polyAT	Alu	A->G	+	rbsnp13060920479	A	T
chr13	61664061	polyAT	Alu	A->G	+	rbsnp13061664061	A	T
chr13	61664132	polyAT	Alu	A->G	+	rbsnp13061664132	A	T
chr13	61714846	polyAT	Alu	A->G	-	rbsnp13061714846	T	A
chr13	62110307	polyTA	Alu	A->G	+	rbsnp13062110307	T	A
chr13	62315980	polyAT	Alu	A->G	+	rbsnp13062315980	A	T
chr13	65253246	polyAT	Alu	A->G	-	rbsnp13065253246	T	A
chr13	65298864	polyAT	Alu	A->G	+	rbsnp13065298864	A	T
chr13	68400666	polyAT	Alu	A->G	-	rbsnp13068400666	T	A
chr13	68472822	polyAT	Alu	A->G	-	rbsnp13068472822	T	A
chr13	68497804	polyAT	Alu	A->G	-	rbsnp13068497804	T	A
chr13	69570883	polyAT	Alu	A->G	-	rbsnp13069570883	T	A
chr13	69711420	polyAT	Alu	A->G	-	rbsnp13069711420	T	A
chr13	69830172	polyAT	Alu	A->G	-	rbsnp13069830172	T	A
chr13	70003769	polyAT	Alu	A->G	+	rbsnp13070003769	A	T
chr13	70260564	polyAT	Alu	A->G	-	rbsnp13070260564	T	A
chr13	70349848	polyAT	Alu	A->G	-	rbsnp13070349848	T	A
chr13	71335768	polyAT	Alu	A->G	+	rbsnp13071335768	A	T
chr13	71600958	polyAT	Alu	A->G	+	rbsnp13071600958	A	T
chr13	73273637	polyAT	Alu	A->G	-	rbsnp13073273637	T	A
chr13	73586529	polyAT	Alu	A->G	-	rbsnp13073586529	T	A
chr13	73988090	polyAT	Alu	A->G	-	rbsnp13073988090	T	A
chr13	74390814	polyAT	Alu	A->G	-	rbsnp13074390814	T	A
chr13	74700442	polyAT	Alu	A->G	-	rbsnp13074700442	T	A
chr13	77537106	polyAT	Alu	A->G	-	rbsnp13077537106	T	A
chr13	80220057	polyAT	Alu	A->G	+	rbsnp13080220057	A	T
chr13	85530694	polyAT	Alu	A->G	+	rbsnp13085530694	A	T
chr13	85757367	polyAT	Alu	A->G	+	rbsnp13085757367	A	T
chr13	85785652	polyAT	Alu	A->G	+	rbsnp13085785652	A	T
chr13	85915468	polyAT	Alu	A->G	-	rbsnp13085915468	T	A
chr13	86196592	polyAT	Alu	A->G	+	rbsnp13086196592	A	T
chr13	88367025	polyAT	Alu	A->G	+	rbsnp13088367025	A	T
chr13	96774532	polyAT	Alu	A->G	+	rbsnp13096774532	A	T
chr13	96891087	polyAT	Alu	A->G	-	rbsnp13096891087	T	A
chr13	96981683	polyAT	Alu	A->G	-	rbsnp13096981683	T	A
chr13	97153479	polyAT	Alu	A->G	-	rbsnp13097153479	T	A
chr13	97662221	polyAT	Alu	A->G	-	rbsnp13097662221	T	A
chr13	97776605	polyAT	Alu	A->G	-	rbsnp13097776605	T	A
chr13	98584054	polyAT	Alu	A->G	-	rbsnp13098584054	T	A
chr13	98946996	polyAT	Alu	A->G	-	rbsnp13098946996	T	A
chr13	99558461	polyAT	Alu	A->G	-	rbsnp13099558461	T	A
chr13	100884307	polyAT	Alu	A->G	+	rbsnp13100884307	A	T
chr13	100952411	polyAT	Alu	A->G	-	rbsnp13100952411	T	A
chr13	101690178	polyAT	Alu	A->G	+	rbsnp13101690178	A	T
chr13	101705749	polyAT	Alu	A->G	+	rbsnp13101705749	A	T
chr13	104668933	polyAT	Alu	A->G	-	rbsnp13104668933	T	A
chr13	105491766	polyAT	Alu	A->G	+	rbsnp13105491766	A	T
chr13	106017637	polyAT	Alu	A->G	-	rbsnp13106017637	T	A
chr13	108261438	polyAT	Alu	A->G	+	rbsnp13108261438	A	T
chr13	108361845	polyAT	Alu	A->G	+	rbsnp13108361845	A	T
chr13	109889629	polyAT	Alu	A->G	-	rbsnp13109889629	T	A
chr13	111481273	polyAT	Alu	A->G	+	rbsnp13111481273	A	T
chr13	111891046	polyAT	Alu	A->G	+	rbsnp13111891046	A	T
chr13	111911317	polyAT	Alu	A->G	+	rbsnp13111911317	A	T
chr13	111957051	polyAT	Alu	A->G	+	rbsnp13111957051	A	T
chr13	112132324	polyAT	Alu	A->G	+	rbsnp13112132324	A	T
chr13	112302248	polyAT	Alu	A->G	+	rbsnp13112302248	A	T
chr13	115525856	polyAT	Alu	A->G	-	rbsnp13115525856	T	A
chr13	116181064	polyAT	Alu	A->G	+	rbsnp13116181064	A	T
chr13	116231615	polyAT	Alu	A->G	+	rbsnp13116231615	A	T
chr13	116438369	polyAT	Alu	A->G	-	rbsnp13116438369	T	A
chr13	116500983	polyAT	Alu	A->G	-	rbsnp13116500983	T	A
chr13	116507361	polyTA	Alu	A->G	-	rbsnp13116507361	A	T
chr13	116653785	polyAT	Alu	A->G	+	rbsnp13116653785	A	T
chr13	116913056	polyAT	Alu	A->G	+	rbsnp13116913056	A	T
chr13	116926305	polyAT	Alu	A->G	+	rbsnp13116926305	A	T
chr13	119894720	polyTA	Alu	A->G	-	rbsnp13119894720	A	T
chr13	120624782	polyAT	Alu	A->G	+	rbsnp13120624782	A	T
chr13	120866640	polyAT	Alu	A->G	+	rbsnp13120866640	A	T
chr13	121089986	polyAT	Alu	A->G	+	rbsnp13121089986	A	T
chr13	125482790	polyAT	Alu	A->G	-	rbsnp13125482790	T	A
chr13	127507953	polyAT	Alu	A->G	-	rbsnp13127507953	T	A
chr13	127635375	polyAT	Alu	A->G	-	rbsnp13127635375	T	A
chr13	127666335	polyAT	Alu	A->G	-	rbsnp13127666335	T	A
chr13	127687092	polyAT	Alu	A->G	-	rbsnp13127687092	T	A
chr13	127827179	polyAT	Alu	A->G	-	rbsnp13127827179	T	A
chr13	127971812	polyAT	Alu	A->G	-	rbsnp13127971812	T	A
chr13	130827551	polyAT	Alu	A->G	+	rbsnp13130827551	A	T
chr13	133141689	polyAT	Alu	A->G	+	rbsnp13133141689	A	T
chr13	133731929	polyTA	Alu	A->G	-	rbsnp13133731929	A	T
chr13	133802811	polyAT	Alu	A->G	-	rbsnp13133802811	T	A
chr13	133805050	polyAT	Alu	A->G	-	rbsnp13133805050	T	A
chr13	134311533	polyAT	Alu	A->G	-	rbsnp13134311533	T	A
chr13	134415159	polyAT	Alu	A->G	-	rbsnp13134415159	T	A
chr13	134457596	polyAT	Alu	A->G	-	rbsnp13134457596	T	A
chr13	136647128	polyAT	Alu	A->G	-	rbsnp13136647128	T	A
chr13	137947242	polyAT	Alu	A->G	-	rbsnp13137947242	T	A
chr14	254928	polyAT	Alu	A->G	-	rbsnp14000254928	T	A
chr14	401660	polyAT	Alu	A->G	+	rbsnp14000401660	A	T
chr14	573645	polyAT	Alu	A->G	-	rbsnp14000573645	T	A
chr14	577850	polyAT	Alu	A->G	-	rbsnp14000577850	T	A
chr14	755849	polyAT	Alu	A->G	+	rbsnp14000755849	A	T
chr14	1217457	polyAT	Alu	A->G	+	rbsnp14001217457	A	T
chr14	1455710	polyAT	Alu	A->G	+	rbsnp14001455710	A	T
chr14	5775547	polyAT	Alu	A->G	-	rbsnp14005775547	T	A
chr14	6245234	polyAT	Alu	A->G	-	rbsnp14006245234	T	A
chr14	6468319	polyAT	Alu	A->G	-	rbsnp14006468319	T	A
chr14	7031357	polyAT	Alu	A->G	+	rbsnp14007031357	A	T
chr14	7277613	polyAT	Alu	A->G	-	rbsnp14007277613	T	A
chr14	7326405	polyAT	Alu	A->G	-	rbsnp14007326405	T	A
chr14	7554897	polyAT	Alu	A->G	+	rbsnp14007554897	A	T
chr14	7807308	polyAT	Alu	A->G	-	rbsnp14007807308	T	A
chr14	7920666	polyAT	Alu	A->G	+	rbsnp14007920666	A	T
chr14	8190205	polyAT	Alu	A->G	+	rbsnp14008190205	A	T
chr14	8328295	polyAT	Alu	A->G	-	rbsnp14008328295	T	A
chr14	8693137	polyAT	Alu	A->G	-	rbsnp14008693137	T	A
chr14	9022047	polyAT	Alu	A->G	-	rbsnp14009022047	T	A
chr14	9110324	polyAT	Alu	A->G	-	rbsnp14009110324	T	A
chr14	9280824	polyAT	Alu	A->G	+	rbsnp14009280824	A	T
chr14	9341131	polyAT	Alu	A->G	-	rbsnp14009341131	T	A
chr14	9348396	polyAT	Alu	A->G	-	rbsnp14009348396	T	A
chr14	10582351	polyAT	Alu	A->G	-	rbsnp14010582351	T	A
chr14	10706769	polyAT	Alu	A->G	-	rbsnp14010706769	T	A
chr14	11303445	polyAT	Alu	A->G	+	rbsnp14011303445	A	T
chr14	11383187	polyAT	Alu	A->G	+	rbsnp14011383187	A	T
chr14	11389775	polyAT	Alu	A->G	+	rbsnp14011389775	A	T
chr14	11715801	polyAT	Alu	A->G	-	rbsnp14011715801	T	A
chr14	12063109	polyAT	Alu	A->G	-	rbsnp14012063109	T	A
chr14	23961160	polyAT	Alu	A->G	-	rbsnp14023961160	T	A
chr14	24090985	polyAT	Alu	A->G	-	rbsnp14024090985	T	A
chr14	24361744	polyTA	Alu	A->G	+	rbsnp14024361744	T	A
chr14	24372710	polyAT	Alu	A->G	+	rbsnp14024372710	A	T
chr14	24488725	polyAT	Alu	A->G	+	rbsnp14024488725	A	T
chr14	24490876	polyAT	Alu	A->G	+	rbsnp14024490876	A	T
chr14	24653005	polyAT	Alu	A->G	+	rbsnp14024653005	A	T
chr14	24705371	polyAT	Alu	A->G	-	rbsnp14024705371	T	A
chr14	24719477	polyAT	Alu	A->G	-	rbsnp14024719477	T	A
chr14	24830416	polyAT	Alu	A->G	-	rbsnp14024830416	T	A
chr14	24854517	polyAT	Alu	A->G	-	rbsnp14024854517	T	A
chr14	24952398	polyAT	Alu	A->G	+	rbsnp14024952398	A	T
chr14	25177408	polyAT	Alu	A->G	-	rbsnp14025177408	T	A
chr14	25461075	polyAT	Alu	A->G	-	rbsnp14025461075	T	A
chr14	25521235	polyAT	Alu	A->G	+	rbsnp14025521235	A	T
chr14	25582306	polyAT	Alu	A->G	+	rbsnp14025582306	A	T
chr14	25641604	polyAT	Alu	A->G	+	rbsnp14025641604	A	T
chr14	26714602	polyAT	Alu	A->G	+	rbsnp14026714602	A	T
chr14	27812791	polyAT	Alu	A->G	-	rbsnp14027812791	T	A
chr14	28398582	polyAT	Alu	A->G	-	rbsnp14028398582	T	A
chr14	28685371	polyAT	Alu	A->G	-	rbsnp14028685371	T	A
chr14	31480294	polyAT	Alu	A->G	+	rbsnp14031480294	A	T
chr14	31489723	polyAT	Alu	A->G	+	rbsnp14031489723	A	T
chr14	37958059	polyAT	Alu	A->G	+	rbsnp14037958059	A	T
chr14	38267835	polyAT	Alu	A->G	-	rbsnp14038267835	T	A
chr14	38657638	polyAT	Alu	A->G	+	rbsnp14038657638	A	T
chr14	38857449	polyAT	Alu	A->G	-	rbsnp14038857449	T	A
chr14	40201043	polyAT	Alu	A->G	-	rbsnp14040201043	T	A
chr14	40291891	polyAT	Alu	A->G	+	rbsnp14040291891	A	T
chr14	40676497	polyAT	Alu	A->G	+	rbsnp14040676497	A	T
chr14	46768859	polyTA	Alu	A->G	-	rbsnp14046768859	A	T
chr14	47165708	polyAT	Alu	A->G	-	rbsnp14047165708	T	A
chr14	50881525	polyAT	Alu	A->G	-	rbsnp14050881525	T	A
chr14	51402620	polyAT	Alu	A->G	-	rbsnp14051402620	T	A
chr14	51882400	polyAT	Alu	A->G	-	rbsnp14051882400	T	A
chr14	53343863	polyAT	Alu	A->G	+	rbsnp14053343863	A	T
chr14	54651311	polyAT	Alu	A->G	-	rbsnp14054651311	T	A
chr14	54664518	polyAT	Alu	A->G	-	rbsnp14054664518	T	A
chr14	54860829	polyAT	Alu	A->G	+	rbsnp14054860829	A	T
chr14	55165664	polyAT	Alu	A->G	-	rbsnp14055165664	T	A
chr14	57067310	polyAT	Alu	A->G	+	rbsnp14057067310	A	T
chr14	57067415	polyAT	Alu	A->G	+	rbsnp14057067415	A	T
chr14	57269300	polyAT	Alu	A->G	-	rbsnp14057269300	T	A
chr14	60879018	polyAT	Alu	A->G	-	rbsnp14060879018	T	A
chr14	62046542	polyAT	Alu	A->G	+	rbsnp14062046542	A	T
chr14	62124713	polyAT	Alu	A->G	+	rbsnp14062124713	A	T
chr14	62422648	polyAT	Alu	A->G	-	rbsnp14062422648	T	A
chr14	62457226	polyAT	Alu	A->G	-	rbsnp14062457226	T	A
chr14	62460257	polyAT	Alu	A->G	-	rbsnp14062460257	T	A
chr14	62643842	polyAT	Alu	A->G	+	rbsnp14062643842	A	T
chr14	62650366	polyAT	Alu	A->G	+	rbsnp14062650366	A	T
chr14	62653969	polyAT	Alu	A->G	+	rbsnp14062653969	A	T
chr14	62979592	polyAT	Alu	A->G	+	rbsnp14062979592	A	T
chr14	63143077	polyAT	Alu	A->G	+	rbsnp14063143077	A	T
chr14	63146365	polyAT	Alu	A->G	+	rbsnp14063146365	A	T
chr14	63923602	polyAT	Alu	A->G	-	rbsnp14063923602	T	A
chr14	65802206	polyAT	Alu	A->G	+	rbsnp14065802206	A	T
chr14	69757263	polyAT	Alu	A->G	+	rbsnp14069757263	A	T
chr14	70362013	polyAT	Alu	A->G	-	rbsnp14070362013	T	A
chr14	70933780	polyTA	Alu	A->G	+	rbsnp14070933780	T	A
chr14	71007015	polyAT	Alu	A->G	-	rbsnp14071007015	T	A
chr14	71714623	polyAT	Alu	A->G	-	rbsnp14071714623	T	A
chr14	71821482	polyAT	Alu	A->G	-	rbsnp14071821482	T	A
chr14	71846970	polyAT	Alu	A->G	-	rbsnp14071846970	T	A
chr14	71880901	polyAT	Alu	A->G	-	rbsnp14071880901	T	A
chr14	71886751	polyAT	Alu	A->G	-	rbsnp14071886751	T	A
chr14	71888836	polyAT	Alu	A->G	-	rbsnp14071888836	T	A
chr14	73136494	polyAT	Alu	A->G	+	rbsnp14073136494	A	T
chr14	73170615	polyAT	Alu	A->G	+	rbsnp14073170615	A	T
chr14	73993257	polyAT	Alu	A->G	+	rbsnp14073993257	A	T
chr14	74195774	polyAT	Alu	A->G	+	rbsnp14074195774	A	T
chr14	74696979	polyTA	Alu	A->G	+	rbsnp14074696979	T	A
chr14	75109520	polyAT	Alu	A->G	+	rbsnp14075109520	A	T
chr14	75563829	polyAT	Alu	A->G	-	rbsnp14075563829	T	A
chr14	75831295	polyAT	Alu	A->G	-	rbsnp14075831295	T	A
chr14	75936874	polyTA	Alu	A->G	-	rbsnp14075936874	A	T
chr14	75995096	polyTA	Alu	A->G	-	rbsnp14075995096	A	T
chr14	75997111	polyAT	Alu	A->G	-	rbsnp14075997111	T	A
chr14	76139509	polyAT	Alu	A->G	-	rbsnp14076139509	T	A
chr14	76252797	polyAT	Alu	A->G	-	rbsnp14076252797	T	A
chr14	76585042	polyAT	Alu	A->G	-	rbsnp14076585042	T	A
chr14	81544632	polyAT	Alu	A->G	+	rbsnp14081544632	A	T
chr14	81775884	polyAT	Alu	A->G	-	rbsnp14081775884	T	A
chr14	81971893	polyAT	Alu	A->G	-	rbsnp14081971893	T	A
chr14	82283084	polyAT	Alu	A->G	-	rbsnp14082283084	T	A
chr14	82347289	polyAT	Alu	A->G	-	rbsnp14082347289	T	A
chr14	82555842	polyAT	Alu	A->G	-	rbsnp14082555842	T	A
chr14	82778067	polyAT	Alu	A->G	-	rbsnp14082778067	T	A
chr14	85386751	polyAT	Alu	A->G	+	rbsnp14085386751	A	T
chr14	85443163	polyAT	Alu	A->G	+	rbsnp14085443163	A	T
chr14	85619035	polyAT	Alu	A->G	+	rbsnp14085619035	A	T
chr14	87582865	polyAT	Alu	A->G	-	rbsnp14087582865	T	A
chr14	92284919	polyAT	Alu	A->G	+	rbsnp14092284919	A	T
chr14	92357464	polyAT	Alu	A->G	+	rbsnp14092357464	A	T
chr14	92363754	polyTA	Alu	A->G	+	rbsnp14092363754	T	A
chr14	94625187	polyAT	Alu	A->G	-	rbsnp14094625187	T	A
chr14	94826580	polyAT	Alu	A->G	-	rbsnp14094826580	T	A
chr14	96398071	polyAT	Alu	A->G	+	rbsnp14096398071	A	T
chr14	96935688	polyAT	Alu	A->G	+	rbsnp14096935688	A	T
chr14	98311506	polyAT	Alu	A->G	+	rbsnp14098311506	A	T
chr14	99426197	polyAT	Alu	A->G	+	rbsnp14099426197	A	T
chr14	99495180	polyAT	Alu	A->G	+	rbsnp14099495180	A	T
chr14	100713909	polyAT	Alu	A->G	+	rbsnp14100713909	A	T
chr14	100771922	polyAT	Alu	A->G	+	rbsnp14100771922	A	T
chr14	100782049	polyAT	Alu	A->G	+	rbsnp14100782049	A	T
chr14	101891662	polyAT	Alu	A->G	+	rbsnp14101891662	A	T
chr14	102384092	polyAT	Alu	A->G	-	rbsnp14102384092	T	A
chr14	106738317	polyAT	Alu	A->G	+	rbsnp14106738317	A	T
chr14	106824865	polyAT	Alu	A->G	+	rbsnp14106824865	A	T
chr14	106915241	polyAT	Alu	A->G	+	rbsnp14106915241	A	T
chr14	107089723	polyAT	Alu	A->G	-	rbsnp14107089723	T	A
chr14	108773479	polyAT	Alu	A->G	-	rbsnp14108773479	T	A
chr14	110100382	polyAT	Alu	A->G	+	rbsnp14110100382	A	T
chr14	110258406	polyAT	Alu	A->G	-	rbsnp14110258406	T	A
chr14	110326000	polyAT	Alu	A->G	-	rbsnp14110326000	T	A
chr14	110467511	polyAT	Alu	A->G	+	rbsnp14110467511	A	T
chr14	110839619	polyTA	Alu	A->G	+	rbsnp14110839619	T	A
chr14	111596616	polyAT	Alu	A->G	+	rbsnp14111596616	A	T
chr14	112202911	polyAT	Alu	A->G	-	rbsnp14112202911	T	A
chr14	115488182	polyAT	Alu	A->G	-	rbsnp14115488182	T	A
chr14	115794595	polyAT	Alu	A->G	+	rbsnp14115794595	A	T
chr14	115998613	polyAT	Alu	A->G	-	rbsnp14115998613	T	A
chr14	116844860	polyAT	Alu	A->G	+	rbsnp14116844860	A	T
chr14	116985661	polyAT	Alu	A->G	+	rbsnp14116985661	A	T
chr14	117058072	polyTA	Alu	A->G	+	rbsnp14117058072	T	A
chr14	117178766	polyAT	Alu	A->G	-	rbsnp14117178766	T	A
chr14	117184670	polyAT	Alu	A->G	-	rbsnp14117184670	T	A
chr14	117413783	polyAT	Alu	A->G	+	rbsnp14117413783	A	T
chr14	117531400	polyAT	Alu	A->G	+	rbsnp14117531400	A	T
chr14	117619484	polyAT	Alu	A->G	+	rbsnp14117619484	A	T
chr14	118724992	polyAT	Alu	A->G	-	rbsnp14118724992	T	A
chr14	118839843	polyAT	Alu	A->G	+	rbsnp14118839843	A	T
chr14	119956360	polyAT	Alu	A->G	+	rbsnp14119956360	A	T
chr14	121085081	polyAT	Alu	A->G	+	rbsnp14121085081	A	T
chr14	121158920	polyAT	Alu	A->G	+	rbsnp14121158920	A	T
chr14	121292155	polyAT	Alu	A->G	+	rbsnp14121292155	A	T
chr14	121428675	polyAT	Alu	A->G	-	rbsnp14121428675	T	A
chr14	121869865	polyAT	Alu	A->G	+	rbsnp14121869865	A	T
chr14	122948311	polyTA	Alu	A->G	-	rbsnp14122948311	A	T
chr14	123623164	polyAT	Alu	A->G	-	rbsnp14123623164	T	A
chr14	124125959	polyAT	Alu	A->G	-	rbsnp14124125959	T	A
chr14	124128488	polyAT	Alu	A->G	-	rbsnp14124128488	T	A
chr14	124430184	polyAT	Alu	A->G	-	rbsnp14124430184	T	A
chr14	124430185	polyAT	Alu	A->G	+	rbsnp14124430185	A	T
chr14	127983736	polyAT	Alu	A->G	-	rbsnp14127983736	T	A
chr14	128068497	polyAT	Alu	A->G	-	rbsnp14128068497	T	A
chr14	128329796	polyTA	Alu	A->G	-	rbsnp14128329796	A	T
chr14	128416909	polyAT	Alu	A->G	+	rbsnp14128416909	A	T
chr14	130225007	polyAT	Alu	A->G	+	rbsnp14130225007	A	T
chr14	130291773	polyAT	Alu	A->G	+	rbsnp14130291773	A	T
chr14	130878296	polyAT	Alu	A->G	-	rbsnp14130878296	T	A
chr14	131461974	polyAT	Alu	A->G	-	rbsnp14131461974	T	A
chr14	132235219	polyAT	Alu	A->G	+	rbsnp14132235219	A	T
chr15	398667	polyAT	Alu	A->G	-	rbsnp15000398667	T	A
chr15	613403	polyAT	Alu	A->G	-	rbsnp15000613403	T	A
chr15	753744	polyAT	Alu	A->G	+	rbsnp15000753744	A	T
chr15	1035845	polyAT	Alu	A->G	-	rbsnp15001035845	T	A
chr15	1126392	polyAT	Alu	A->G	+	rbsnp15001126392	A	T
chr15	1323496	polyAT	Alu	A->G	-	rbsnp15001323496	T	A
chr15	1438422	polyAT	Alu	A->G	-	rbsnp15001438422	T	A
chr15	1546421	polyAT	Alu	A->G	+	rbsnp15001546421	A	T
chr15	2359400	polyAT	Alu	A->G	+	rbsnp15002359400	A	T
chr15	3499577	polyAT	Alu	A->G	-	rbsnp15003499577	T	A
chr15	3602246	polyAT	Alu	A->G	-	rbsnp15003602246	T	A
chr15	4416959	polyAT	Alu	A->G	+	rbsnp15004416959	A	T
chr15	5480702	polyAT	Alu	A->G	+	rbsnp15005480702	A	T
chr15	6358325	polyAT	Alu	A->G	+	rbsnp15006358325	A	T
chr15	7385730	polyAT	Alu	A->G	-	rbsnp15007385730	T	A
chr15	7988226	polyAT	Alu	A->G	-	rbsnp15007988226	T	A
chr15	8596002	polyAT	Alu	A->G	-	rbsnp15008596002	T	A
chr15	8598774	polyAT	Alu	A->G	-	rbsnp15008598774	T	A
chr15	8732999	polyAT	Alu	A->G	-	rbsnp15008732999	T	A
chr15	8770212	polyAT	Alu	A->G	-	rbsnp15008770212	T	A
chr15	8802402	polyAT	Alu	A->G	+	rbsnp15008802402	A	T
chr15	8811441	polyAT	Alu	A->G	+	rbsnp15008811441	A	T
chr15	9324199	polyAT	Alu	A->G	-	rbsnp15009324199	T	A
chr15	9679485	polyAT	Alu	A->G	-	rbsnp15009679485	T	A
chr15	9716319	polyAT	Alu	A->G	-	rbsnp15009716319	T	A
chr15	9795191	polyAT	Alu	A->G	-	rbsnp15009795191	T	A
chr15	9917898	polyAT	Alu	A->G	-	rbsnp15009917898	T	A
chr15	9987378	polyAT	Alu	A->G	+	rbsnp15009987378	A	T
chr15	10047964	polyAT	Alu	A->G	-	rbsnp15010047964	T	A
chr15	10113815	polyAT	Alu	A->G	+	rbsnp15010113815	A	T
chr15	10121295	polyAT	Alu	A->G	+	rbsnp15010121295	A	T
chr15	10183599	polyAT	Alu	A->G	+	rbsnp15010183599	A	T
chr15	10331554	polyTA	Alu	A->G	-	rbsnp15010331554	A	T
chr15	10445109	polyAT	Alu	A->G	-	rbsnp15010445109	T	A
chr15	10527510	polyAT	Alu	A->G	-	rbsnp15010527510	T	A
chr15	10686105	polyAT	Alu	A->G	+	rbsnp15010686105	A	T
chr15	12339156	polyAT	Alu	A->G	+	rbsnp15012339156	A	T
chr15	12675440	polyAT	Alu	A->G	-	rbsnp15012675440	T	A
chr15	12770282	polyAT	Alu	A->G	-	rbsnp15012770282	T	A
chr15	12805093	polyAT	Alu	A->G	+	rbsnp15012805093	A	T
chr15	15001792	polyAT	Alu	A->G	+	rbsnp15015001792	A	T
chr15	15103538	polyAT	Alu	A->G	+	rbsnp15015103538	A	T
chr15	15382856	polyAT	Alu	A->G	+	rbsnp15015382856	A	T
chr15	19142845	polyAT	Alu	A->G	+	rbsnp15019142845	A	T
chr15	19196130	polyAT	Alu	A->G	+	rbsnp15019196130	A	T
chr15	19256364	polyAT	Alu	A->G	+	rbsnp15019256364	A	T
chr15	22864470	polyAT	Alu	A->G	-	rbsnp15022864470	T	A
chr15	23528949	polyAT	Alu	A->G	-	rbsnp15023528949	T	A
chr15	23578814	polyAT	Alu	A->G	-	rbsnp15023578814	T	A
chr15	23821638	polyAT	Alu	A->G	+	rbsnp15023821638	A	T
chr15	25956583	polyAT	Alu	A->G	+	rbsnp15025956583	A	T
chr15	26021268	polyAT	Alu	A->G	-	rbsnp15026021268	T	A
chr15	26291431	polyAT	Alu	A->G	-	rbsnp15026291431	T	A
chr15	27049474	polyAT	Alu	A->G	+	rbsnp15027049474	A	T
chr15	29986587	polyAT	Alu	A->G	-	rbsnp15029986587	T	A
chr15	30539355	polyAT	Alu	A->G	-	rbsnp15030539355	T	A
chr15	30627264	polyAT	Alu	A->G	-	rbsnp15030627264	T	A
chr15	30636727	polyAT	Alu	A->G	-	rbsnp15030636727	T	A
chr15	30665135	polyAT	Alu	A->G	-	rbsnp15030665135	T	A
chr15	30849767	polyAT	Alu	A->G	-	rbsnp15030849767	T	A
chr15	30882246	polyAT	Alu	A->G	-	rbsnp15030882246	T	A
chr15	33947399	polyAT	Alu	A->G	-	rbsnp15033947399	T	A
chr15	37088500	polyAT	Alu	A->G	-	rbsnp15037088500	T	A
chr15	38335788	polyTA	Alu	A->G	+	rbsnp15038335788	T	A
chr15	39578211	polyAT	Alu	A->G	-	rbsnp15039578211	T	A
chr15	42470076	polyAT	Alu	A->G	+	rbsnp15042470076	A	T
chr15	43524075	polyAT	Alu	A->G	+	rbsnp15043524075	A	T
chr15	43572741	polyAT	Alu	A->G	+	rbsnp15043572741	A	T
chr15	43687179	polyAT	Alu	A->G	-	rbsnp15043687179	T	A
chr15	43709134	polyAT	Alu	A->G	-	rbsnp15043709134	T	A
chr15	43848570	polyAT	Alu	A->G	-	rbsnp15043848570	T	A
chr15	44156241	polyAT	Alu	A->G	+	rbsnp15044156241	A	T
chr15	44674255	polyAT	Alu	A->G	+	rbsnp15044674255	A	T
chr15	44738934	polyAT	Alu	A->G	-	rbsnp15044738934	T	A
chr15	47997393	polyAT	Alu	A->G	+	rbsnp15047997393	A	T
chr15	48092082	polyAT	Alu	A->G	+	rbsnp15048092082	A	T
chr15	49546485	polyAT	Alu	A->G	+	rbsnp15049546485	A	T
chr15	49606565	polyAT	Alu	A->G	+	rbsnp15049606565	A	T
chr15	50070159	polyAT	Alu	A->G	-	rbsnp15050070159	T	A
chr15	50089140	polyAT	Alu	A->G	-	rbsnp15050089140	T	A
chr15	56205999	polyAT	Alu	A->G	-	rbsnp15056205999	T	A
chr15	57600547	polyAT	Alu	A->G	-	rbsnp15057600547	T	A
chr15	57612047	polyAT	Alu	A->G	-	rbsnp15057612047	T	A
chr15	57724121	polyAT	Alu	A->G	-	rbsnp15057724121	T	A
chr15	57869735	polyAT	Alu	A->G	+	rbsnp15057869735	A	T
chr15	60412276	polyAT	Alu	A->G	+	rbsnp15060412276	A	T
chr15	61978070	polyAT	Alu	A->G	+	rbsnp15061978070	A	T
chr15	62762269	polyAT	Alu	A->G	+	rbsnp15062762269	A	T
chr15	62762270	polyAT	Alu	A->G	+	rbsnp15062762270	A	T
chr15	66810371	polyAT	Alu	A->G	+	rbsnp15066810371	A	T
chr15	68196864	polyAT	Alu	A->G	+	rbsnp15068196864	A	T
chr15	68196937	polyAT	Alu	A->G	+	rbsnp15068196937	A	T
chr15	68544310	polyAT	Alu	A->G	+	rbsnp15068544310	A	T
chr15	68595445	polyAT	Alu	A->G	+	rbsnp15068595445	A	T
chr15	70405681	polyAT	Alu	A->G	-	rbsnp15070405681	T	A
chr15	70642256	polyAT	Alu	A->G	-	rbsnp15070642256	T	A
chr15	72752550	polyTA	Alu	A->G	+	rbsnp15072752550	T	A
chr15	76940019	polyAT	Alu	A->G	-	rbsnp15076940019	T	A
chr15	77275297	polyAT	Alu	A->G	+	rbsnp15077275297	A	T
chr15	77419647	polyAT	Alu	A->G	+	rbsnp15077419647	A	T
chr15	78429472	polyAT	Alu	A->G	-	rbsnp15078429472	T	A
chr15	78506104	polyAT	Alu	A->G	-	rbsnp15078506104	T	A
chr15	79302453	polyAT	Alu	A->G	+	rbsnp15079302453	A	T
chr15	80668313	polyAT	Alu	A->G	-	rbsnp15080668313	T	A
chr15	83604942	polyAT	Alu	A->G	-	rbsnp15083604942	T	A
chr15	83862209	polyAT	Alu	A->G	-	rbsnp15083862209	T	A
chr15	85112409	polyAT	Alu	A->G	+	rbsnp15085112409	A	T
chr15	86626148	polyAT	Alu	A->G	-	rbsnp15086626148	T	A
chr15	92342277	polyAT	Alu	A->G	+	rbsnp15092342277	A	T
chr15	92342313	polyAT	Alu	A->G	+	rbsnp15092342313	A	T
chr15	92442379	polyAT	Alu	A->G	-	rbsnp15092442379	T	A
chr15	92507837	polyAT	Alu	A->G	-	rbsnp15092507837	T	A
chr15	95516708	polyAT	Alu	A->G	+	rbsnp15095516708	A	T
chr15	96823500	polyAT	Alu	A->G	-	rbsnp15096823500	T	A
chr15	96835474	polyAT	Alu	A->G	+	rbsnp15096835474	A	T
chr15	96842730	polyAT	Alu	A->G	+	rbsnp15096842730	A	T
chr15	98961684	polyAT	Alu	A->G	-	rbsnp15098961684	T	A
chr15	99107545	polyAT	Alu	A->G	-	rbsnp15099107545	T	A
chr15	99219164	polyTA	Alu	A->G	-	rbsnp15099219164	A	T
chr15	100911194	polyAT	Alu	A->G	+	rbsnp15100911194	A	T
chr15	104827670	polyAT	Alu	A->G	+	rbsnp15104827670	A	T
chr15	105082865	polyAT	Alu	A->G	+	rbsnp15105082865	A	T
chr15	105416043	polyAT	Alu	A->G	+	rbsnp15105416043	A	T
chr15	106158093	polyAT	Alu	A->G	+	rbsnp15106158093	A	T
chr15	106496306	polyAT	Alu	A->G	-	rbsnp15106496306	T	A
chr15	106529207	polyAT	Alu	A->G	-	rbsnp15106529207	T	A
chr15	106604789	polyAT	Alu	A->G	+	rbsnp15106604789	A	T
chr15	106774530	polyAT	Alu	A->G	+	rbsnp15106774530	A	T
chr15	106823497	polyAT	Alu	A->G	+	rbsnp15106823497	A	T
chr15	106985726	polyAT	Alu	A->G	-	rbsnp15106985726	T	A
chr15	108138905	polyAT	Alu	A->G	-	rbsnp15108138905	T	A
chr15	108293222	polyAT	Alu	A->G	-	rbsnp15108293222	T	A
chr15	108327218	polyAT	Alu	A->G	-	rbsnp15108327218	T	A
chr15	108369326	polyAT	Alu	A->G	-	rbsnp15108369326	T	A
chr15	108593338	polyAT	Alu	A->G	-	rbsnp15108593338	T	A
chr16	514322	polyAT	Alu	A->G	-	rbsnp16000514322	T	A
chr16	849301	polyTA	Alu	A->G	-	rbsnp16000849301	A	T
chr16	1224230	polyAT	Alu	A->G	-	rbsnp16001224230	T	A
chr16	1230905	polyAT	Alu	A->G	-	rbsnp16001230905	T	A
chr16	1342581	polyAT	Alu	A->G	-	rbsnp16001342581	T	A
chr16	1397263	polyAT	Alu	A->G	-	rbsnp16001397263	T	A
chr16	1425936	polyAT	Alu	A->G	-	rbsnp16001425936	T	A
chr16	1544872	polyAT	Alu	A->G	+	rbsnp16001544872	A	T
chr16	1655776	polyAT	Alu	A->G	+	rbsnp16001655776	A	T
chr16	1937854	polyAT	Alu	A->G	-	rbsnp16001937854	T	A
chr16	2097980	polyAT	Alu	A->G	+	rbsnp16002097980	A	T
chr16	2100127	polyAT	Alu	A->G	+	rbsnp16002100127	A	T
chr16	2211237	polyAT	Alu	A->G	-	rbsnp16002211237	T	A
chr16	2253891	polyAT	Alu	A->G	-	rbsnp16002253891	T	A
chr16	2451929	polyAT	Alu	A->G	+	rbsnp16002451929	A	T
chr16	2475289	polyAT	Alu	A->G	+	rbsnp16002475289	A	T
chr16	2840466	polyAT	Alu	A->G	+	rbsnp16002840466	A	T
chr16	3214240	polyAT	Alu	A->G	+	rbsnp16003214240	A	T
chr16	3367024	polyAT	Alu	A->G	+	rbsnp16003367024	A	T
chr16	3379210	polyAT	Alu	A->G	+	rbsnp16003379210	A	T
chr16	3775959	polyAT	Alu	A->G	-	rbsnp16003775959	T	A
chr16	3852937	polyAT	Alu	A->G	-	rbsnp16003852937	T	A
chr16	3872585	polyTA	Alu	A->G	+	rbsnp16003872585	T	A
chr16	4400450	polyAT	Alu	A->G	+	rbsnp16004400450	A	T
chr16	5027206	polyAT	Alu	A->G	+	rbsnp16005027206	A	T
chr16	5078141	polyAT	Alu	A->G	+	rbsnp16005078141	A	T
chr16	5157678	polyAT	Alu	A->G	-	rbsnp16005157678	T	A
chr16	5218825	polyAT	Alu	A->G	-	rbsnp16005218825	T	A
chr16	6961317	polyAT	Alu	A->G	-	rbsnp16006961317	T	A
chr16	7385856	polyAT	Alu	A->G	+	rbsnp16007385856	A	T
chr16	9053491	polyAT	Alu	A->G	-	rbsnp16009053491	T	A
chr16	10465306	polyAT	Alu	A->G	+	rbsnp16010465306	A	T
chr16	16127599	polyAT	Alu	A->G	-	rbsnp16016127599	T	A
chr16	16131828	polyAT	Alu	A->G	-	rbsnp16016131828	T	A
chr16	16242037	polyAT	Alu	A->G	-	rbsnp16016242037	T	A
chr16	17106902	polyAT	Alu	A->G	-	rbsnp16017106902	T	A
chr16	17129050	polyAT	Alu	A->G	-	rbsnp16017129050	T	A
chr16	17766403	polyAT	Alu	A->G	-	rbsnp16017766403	T	A
chr16	17837852	polyAT	Alu	A->G	-	rbsnp16017837852	T	A
chr16	17938431	polyTA	Alu	A->G	-	rbsnp16017938431	A	T
chr16	18205752	polyAT	Alu	A->G	-	rbsnp16018205752	T	A
chr16	18481508	polyAT	Alu	A->G	-	rbsnp16018481508	T	A
chr16	18534299	polyAT	Alu	A->G	+	rbsnp16018534299	A	T
chr16	18553659	polyAT	Alu	A->G	+	rbsnp16018553659	A	T
chr16	18865205	polyAT	Alu	A->G	+	rbsnp16018865205	A	T
chr16	18899090	polyAT	Alu	A->G	-	rbsnp16018899090	T	A
chr16	18985084	polyAT	Alu	A->G	+	rbsnp16018985084	A	T
chr16	19134866	polyAT	Alu	A->G	+	rbsnp16019134866	A	T
chr16	19383729	polyAT	Alu	A->G	-	rbsnp16019383729	T	A
chr16	19424243	polyAT	Alu	A->G	-	rbsnp16019424243	T	A
chr16	20383962	polyAT	Alu	A->G	+	rbsnp16020383962	A	T
chr16	22520227	polyAT	Alu	A->G	+	rbsnp16022520227	A	T
chr16	24138263	polyAT	Alu	A->G	-	rbsnp16024138263	T	A
chr16	24395013	polyAT	Alu	A->G	-	rbsnp16024395013	T	A
chr16	24792095	polyAT	Alu	A->G	-	rbsnp16024792095	T	A
chr16	25506919	polyAT	Alu	A->G	-	rbsnp16025506919	T	A
chr16	25722925	polyAT	Alu	A->G	+	rbsnp16025722925	A	T
chr16	26458953	polyAT	Alu	A->G	+	rbsnp16026458953	A	T
chr16	26641303	polyAT	Alu	A->G	+	rbsnp16026641303	A	T
chr16	27084882	polyAT	Alu	A->G	-	rbsnp16027084882	T	A
chr16	27084888	polyAT	Alu	A->G	-	rbsnp16027084888	T	A
chr16	27333057	polyAT	Alu	A->G	+	rbsnp16027333057	A	T
chr16	27562968	polyAT	Alu	A->G	+	rbsnp16027562968	A	T
chr16	27696887	polyAT	Alu	A->G	+	rbsnp16027696887	A	T
chr16	27780141	polyAT	Alu	A->G	+	rbsnp16027780141	A	T
chr16	29051191	polyAT	Alu	A->G	-	rbsnp16029051191	T	A
chr16	30960483	polyAT	Alu	A->G	+	rbsnp16030960483	A	T
chr16	31094796	polyTA	Alu	A->G	+	rbsnp16031094796	T	A
chr16	31287737	polyAT	Alu	A->G	-	rbsnp16031287737	T	A
chr16	31656031	polyAT	Alu	A->G	-	rbsnp16031656031	T	A
chr16	33090888	polyAT	Alu	A->G	+	rbsnp16033090888	A	T
chr16	33518765	polyAT	Alu	A->G	-	rbsnp16033518765	T	A
chr16	33534799	polyAT	Alu	A->G	-	rbsnp16033534799	T	A
chr16	34648975	polyAT	Alu	A->G	-	rbsnp16034648975	T	A
chr16	35273709	polyAT	Alu	A->G	-	rbsnp16035273709	T	A
chr16	35353237	polyAT	Alu	A->G	-	rbsnp16035353237	T	A
chr16	35405972	polyAT	Alu	A->G	+	rbsnp16035405972	A	T
chr16	35968229	polyAT	Alu	A->G	-	rbsnp16035968229	T	A
chr16	36331875	polyAT	Alu	A->G	-	rbsnp16036331875	T	A
chr16	38315347	polyAT	Alu	A->G	-	rbsnp16038315347	T	A
chr16	39199513	polyAT	Alu	A->G	+	rbsnp16039199513	A	T
chr16	39218748	polyAT	Alu	A->G	-	rbsnp16039218748	T	A
chr16	39827666	polyAT	Alu	A->G	+	rbsnp16039827666	A	T
chr16	41591488	polyAT	Alu	A->G	+	rbsnp16041591488	A	T
chr16	41619467	polyAT	Alu	A->G	+	rbsnp16041619467	A	T
chr16	41685306	polyAT	Alu	A->G	+	rbsnp16041685306	A	T
chr16	42238444	polyAT	Alu	A->G	+	rbsnp16042238444	A	T
chr16	42972417	polyAT	Alu	A->G	+	rbsnp16042972417	A	T
chr16	43073680	polyAT	Alu	A->G	+	rbsnp16043073680	A	T
chr16	43271459	polyAT	Alu	A->G	-	rbsnp16043271459	T	A
chr16	43316621	polyAT	Alu	A->G	-	rbsnp16043316621	T	A
chr16	43383061	polyAT	Alu	A->G	-	rbsnp16043383061	T	A
chr16	43497925	polyAT	Alu	A->G	+	rbsnp16043497925	A	T
chr16	43539991	polyAT	Alu	A->G	+	rbsnp16043539991	A	T
chr16	43748765	polyAT	Alu	A->G	+	rbsnp16043748765	A	T
chr16	45170100	polyAT	Alu	A->G	-	rbsnp16045170100	T	A
chr16	45206856	polyAT	Alu	A->G	-	rbsnp16045206856	T	A
chr16	45252480	polyAT	Alu	A->G	-	rbsnp16045252480	T	A
chr16	45259846	polyAT	Alu	A->G	-	rbsnp16045259846	T	A
chr16	45282213	polyAT	Alu	A->G	-	rbsnp16045282213	T	A
chr16	45296109	polyAT	Alu	A->G	-	rbsnp16045296109	T	A
chr16	45353785	polyAT	Alu	A->G	-	rbsnp16045353785	T	A
chr16	46049331	polyAT	Alu	A->G	+	rbsnp16046049331	A	T
chr16	46319395	polyAT	Alu	A->G	+	rbsnp16046319395	A	T
chr16	46488780	polyAT	Alu	A->G	-	rbsnp16046488780	T	A
chr16	47302515	polyAT	Alu	A->G	-	rbsnp16047302515	T	A
chr16	47606214	polyAT	Alu	A->G	-	rbsnp16047606214	T	A
chr16	48599410	polyAT	Alu	A->G	-	rbsnp16048599410	T	A
chr16	49364487	polyAT	Alu	A->G	-	rbsnp16049364487	T	A
chr16	49617341	polyTA	Alu	A->G	+	rbsnp16049617341	T	A
chr16	50187337	polyAT	Alu	A->G	+	rbsnp16050187337	A	T
chr16	51950782	polyAT	Alu	A->G	-	rbsnp16051950782	T	A
chr16	52340813	polyAT	Alu	A->G	-	rbsnp16052340813	T	A
chr16	52482586	polyAT	Alu	A->G	-	rbsnp16052482586	T	A
chr16	52728738	polyAT	Alu	A->G	-	rbsnp16052728738	T	A
chr16	53272916	polyAT	Alu	A->G	+	rbsnp16053272916	A	T
chr16	53308198	polyAT	Alu	A->G	+	rbsnp16053308198	A	T
chr16	53960774	polyAT	Alu	A->G	-	rbsnp16053960774	T	A
chr16	54416102	polyAT	Alu	A->G	-	rbsnp16054416102	T	A
chr16	54418506	polyTA	Alu	A->G	+	rbsnp16054418506	T	A
chr16	54574284	polyAT	Alu	A->G	-	rbsnp16054574284	T	A
chr16	54958169	polyAT	Alu	A->G	-	rbsnp16054958169	T	A
chr16	55231266	polyAT	Alu	A->G	+	rbsnp16055231266	A	T
chr16	55255530	polyAT	Alu	A->G	-	rbsnp16055255530	T	A
chr16	55281972	polyAT	Alu	A->G	+	rbsnp16055281972	A	T
chr16	55652632	polyAT	Alu	A->G	-	rbsnp16055652632	T	A
chr16	55754641	polyAT	Alu	A->G	+	rbsnp16055754641	A	T
chr16	55789137	polyAT	Alu	A->G	-	rbsnp16055789137	T	A
chr16	56262638	polyAT	Alu	A->G	+	rbsnp16056262638	A	T
chr16	56694187	polyAT	Alu	A->G	-	rbsnp16056694187	T	A
chr16	56827754	polyTA	Alu	A->G	+	rbsnp16056827754	T	A
chr16	56923045	polyAT	Alu	A->G	+	rbsnp16056923045	A	T
chr16	56949219	polyAT	Alu	A->G	+	rbsnp16056949219	A	T
chr16	57211771	polyAT	Alu	A->G	-	rbsnp16057211771	T	A
chr16	57979893	polyAT	Alu	A->G	-	rbsnp16057979893	T	A
chr16	58003601	polyAT	Alu	A->G	+	rbsnp16058003601	A	T
chr16	59156021	polyAT	Alu	A->G	+	rbsnp16059156021	A	T
chr16	59275872	polyAT	Alu	A->G	-	rbsnp16059275872	T	A
chr16	59513210	polyTA	Alu	A->G	-	rbsnp16059513210	A	T
chr16	60122489	polyAT	Alu	A->G	-	rbsnp16060122489	T	A
chr16	60123101	polyAT	Alu	A->G	-	rbsnp16060123101	T	A
chr16	60468045	polyAT	Alu	A->G	+	rbsnp16060468045	A	T
chr16	60471867	polyAT	Alu	A->G	+	rbsnp16060471867	A	T
chr16	61133951	polyAT	Alu	A->G	-	rbsnp16061133951	T	A
chr16	61509051	polyAT	Alu	A->G	-	rbsnp16061509051	T	A
chr16	61696782	polyAT	Alu	A->G	+	rbsnp16061696782	A	T
chr16	61708371	polyAT	Alu	A->G	+	rbsnp16061708371	A	T
chr16	61901210	polyAT	Alu	A->G	+	rbsnp16061901210	A	T
chr16	62016489	polyAT	Alu	A->G	+	rbsnp16062016489	A	T
chr16	62093790	polyAT	Alu	A->G	+	rbsnp16062093790	A	T
chr16	62532264	polyAT	Alu	A->G	-	rbsnp16062532264	T	A
chr16	62754089	polyAT	Alu	A->G	+	rbsnp16062754089	A	T
chr16	62761796	polyAT	Alu	A->G	+	rbsnp16062761796	A	T
chr16	62878816	polyAT	Alu	A->G	+	rbsnp16062878816	A	T
chr16	63513609	polyAT	Alu	A->G	+	rbsnp16063513609	A	T
chr16	63590872	polyAT	Alu	A->G	+	rbsnp16063590872	A	T
chr16	64203144	polyAT	Alu	A->G	-	rbsnp16064203144	T	A
chr16	65129671	polyAT	Alu	A->G	+	rbsnp16065129671	A	T
chr16	68497182	polyAT	Alu	A->G	+	rbsnp16068497182	A	T
chr16	68504567	polyAT	Alu	A->G	-	rbsnp16068504567	T	A
chr16	70788610	polyAT	Alu	A->G	+	rbsnp16070788610	A	T
chr16	71260392	polyAT	Alu	A->G	-	rbsnp16071260392	T	A
chr16	71657565	polyTA	Alu	A->G	-	rbsnp16071657565	A	T
chr16	72128046	polyTA	Alu	A->G	+	rbsnp16072128046	T	A
chr16	72741770	polyAT	Alu	A->G	+	rbsnp16072741770	A	T
chr16	72749708	polyAT	Alu	A->G	+	rbsnp16072749708	A	T
chr16	73275265	polyAT	Alu	A->G	+	rbsnp16073275265	A	T
chr16	73284522	polyAT	Alu	A->G	+	rbsnp16073284522	A	T
chr16	73685194	polyAT	Alu	A->G	+	rbsnp16073685194	A	T
chr16	74174064	polyAT	Alu	A->G	-	rbsnp16074174064	T	A
chr16	74417796	polyAT	Alu	A->G	-	rbsnp16074417796	T	A
chr16	74615295	polyAT	Alu	A->G	-	rbsnp16074615295	T	A
chr16	75415283	polyAT	Alu	A->G	-	rbsnp16075415283	T	A
chr16	77056629	polyAT	Alu	A->G	-	rbsnp16077056629	T	A
chr16	77097057	polyAT	Alu	A->G	-	rbsnp16077097057	T	A
chr16	77688181	polyAT	Alu	A->G	-	rbsnp16077688181	T	A
chr16	78085373	polyAT	Alu	A->G	+	rbsnp16078085373	A	T
chr17	1066010	polyAT	Alu	A->G	-	rbsnp17001066010	T	A
chr17	1087732	polyAT	Alu	A->G	+	rbsnp17001087732	A	T
chr17	1089961	polyAT	Alu	A->G	+	rbsnp17001089961	A	T
chr17	1092924	polyAT	Alu	A->G	+	rbsnp17001092924	A	T
chr17	1095610	polyTA	Alu	A->G	+	rbsnp17001095610	T	A
chr17	1119368	polyAT	Alu	A->G	+	rbsnp17001119368	A	T
chr17	1121785	polyAT	Alu	A->G	+	rbsnp17001121785	A	T
chr17	1137507	polyAT	Alu	A->G	+	rbsnp17001137507	A	T
chr17	1420026	polyAT	Alu	A->G	-	rbsnp17001420026	T	A
chr17	1420035	polyAT	Alu	A->G	-	rbsnp17001420035	T	A
chr17	1509244	polyAT	Alu	A->G	-	rbsnp17001509244	T	A
chr17	1516700	polyAT	Alu	A->G	-	rbsnp17001516700	T	A
chr17	1642440	polyAT	Alu	A->G	+	rbsnp17001642440	A	T
chr17	1677939	polyAT	Alu	A->G	+	rbsnp17001677939	A	T
chr17	1709647	polyAT	Alu	A->G	+	rbsnp17001709647	A	T
chr17	1830845	polyAT	Alu	A->G	+	rbsnp17001830845	A	T
chr17	2022025	polyAT	Alu	A->G	-	rbsnp17002022025	T	A
chr17	2044396	polyAT	Alu	A->G	-	rbsnp17002044396	T	A
chr17	4559753	polyAT	Alu	A->G	+	rbsnp17004559753	A	T
chr17	6154090	polyAT	Alu	A->G	+	rbsnp17006154090	A	T
chr17	7093273	polyAT	Alu	A->G	+	rbsnp17007093273	A	T
chr17	7673425	polyAT	Alu	A->G	-	rbsnp17007673425	T	A
chr17	7731075	polyAT	Alu	A->G	-	rbsnp17007731075	T	A
chr17	7835388	polyAT	Alu	A->G	+	rbsnp17007835388	A	T
chr17	7933250	polyAT	Alu	A->G	+	rbsnp17007933250	A	T
chr17	9218765	polyAT	Alu	A->G	-	rbsnp17009218765	T	A
chr17	9948177	polyAT	Alu	A->G	-	rbsnp17009948177	T	A
chr17	9991349	polyAT	Alu	A->G	-	rbsnp17009991349	T	A
chr17	11640581	polyAT	Alu	A->G	+	rbsnp17011640581	A	T
chr17	11646240	polyAT	Alu	A->G	+	rbsnp17011646240	A	T
chr17	12880900	polyAT	Alu	A->G	-	rbsnp17012880900	T	A
chr17	12961206	polyAT	Alu	A->G	-	rbsnp17012961206	T	A
chr17	13540308	polyAT	Alu	A->G	+	rbsnp17013540308	A	T
chr17	13821935	polyAT	Alu	A->G	+	rbsnp17013821935	A	T
chr17	15255123	polyAT	Alu	A->G	-	rbsnp17015255123	T	A
chr17	17750786	polyAT	Alu	A->G	-	rbsnp17017750786	T	A
chr17	18454007	polyAT	Alu	A->G	-	rbsnp17018454007	T	A
chr17	18666154	polyAT	Alu	A->G	-	rbsnp17018666154	T	A
chr17	18679016	polyAT	Alu	A->G	-	rbsnp17018679016	T	A
chr17	18679057	polyAT	Alu	A->G	-	rbsnp17018679057	T	A
chr17	19549286	polyAT	Alu	A->G	-	rbsnp17019549286	T	A
chr17	19669340	polyAT	Alu	A->G	-	rbsnp17019669340	T	A
chr17	19672568	polyAT	Alu	A->G	-	rbsnp17019672568	T	A
chr17	19716389	polyAT	Alu	A->G	-	rbsnp17019716389	T	A
chr17	19757982	polyAT	Alu	A->G	-	rbsnp17019757982	T	A
chr17	20244905	polyAT	Alu	A->G	-	rbsnp17020244905	T	A
chr17	20330108	polyAT	Alu	A->G	+	rbsnp17020330108	A	T
chr17	22511895	polyTA	Alu	A->G	-	rbsnp17022511895	A	T
chr17	22680025	polyAT	Alu	A->G	-	rbsnp17022680025	T	A
chr17	23387490	polyTA	Alu	A->G	-	rbsnp17023387490	A	T
chr17	23390251	polyAT	Alu	A->G	-	rbsnp17023390251	T	A
chr17	23467850	polyAT	Alu	A->G	-	rbsnp17023467850	T	A
chr17	23850167	polyAT	Alu	A->G	-	rbsnp17023850167	T	A
chr17	24037739	polyAT	Alu	A->G	+	rbsnp17024037739	A	T
chr17	24192081	polyAT	Alu	A->G	+	rbsnp17024192081	A	T
chr17	25875115	polyAT	Alu	A->G	+	rbsnp17025875115	A	T
chr17	27321684	polyAT	Alu	A->G	-	rbsnp17027321684	T	A
chr17	28003105	polyAT	Alu	A->G	-	rbsnp17028003105	T	A
chr17	28555555	polyAT	Alu	A->G	-	rbsnp17028555555	T	A
chr17	30229073	polyAT	Alu	A->G	-	rbsnp17030229073	T	A
chr17	30719482	polyAT	Alu	A->G	-	rbsnp17030719482	T	A
chr17	31552798	polyAT	Alu	A->G	+	rbsnp17031552798	A	T
chr17	47244487	polyAT	Alu	A->G	-	rbsnp17047244487	T	A
chr17	52108106	polyAT	Alu	A->G	-	rbsnp17052108106	T	A
chr17	53337340	polyAT	Alu	A->G	+	rbsnp17053337340	A	T
chr17	53455173	polyAT	Alu	A->G	+	rbsnp17053455173	A	T
chr17	54189490	polyAT	Alu	A->G	-	rbsnp17054189490	T	A
chr17	55682337	polyAT	Alu	A->G	-	rbsnp17055682337	T	A
chr17	56027123	polyAT	Alu	A->G	+	rbsnp17056027123	A	T
chr17	56867276	polyAT	Alu	A->G	-	rbsnp17056867276	T	A
chr17	56982705	polyTA	Alu	A->G	-	rbsnp17056982705	A	T
chr17	59880970	polyAT	Alu	A->G	-	rbsnp17059880970	T	A
chr17	64228986	polyAT	Alu	A->G	-	rbsnp17064228986	T	A
chr17	69247779	polyAT	Alu	A->G	-	rbsnp17069247779	T	A
chr17	72838307	polyAT	Alu	A->G	+	rbsnp17072838307	A	T
chr17	73970442	polyAT	Alu	A->G	+	rbsnp17073970442	A	T
chr17	75601550	polyTA	Alu	A->G	-	rbsnp17075601550	A	T
chr17	75666872	polyAT	Alu	A->G	-	rbsnp17075666872	T	A
chr17	75931387	polyAT	Alu	A->G	+	rbsnp17075931387	A	T
chr17	75949503	polyAT	Alu	A->G	+	rbsnp17075949503	A	T
chr17	75997691	polyAT	Alu	A->G	-	rbsnp17075997691	T	A
chr17	76153907	polyAT	Alu	A->G	+	rbsnp17076153907	A	T
chr17	76623276	polyAT	Alu	A->G	+	rbsnp17076623276	A	T
chr17	77349198	polyAT	Alu	A->G	+	rbsnp17077349198	A	T
chr17	77748578	polyAT	Alu	A->G	+	rbsnp17077748578	A	T
chr17	78344032	polyAT	Alu	A->G	-	rbsnp17078344032	T	A
chr17	78796128	polyAT	Alu	A->G	+	rbsnp17078796128	A	T
chr17	80466255	polyAT	Alu	A->G	+	rbsnp17080466255	A	T
chr17	80557158	polyTA	Alu	A->G	+	rbsnp17080557158	T	A
chr17	80608790	polyAT	Alu	A->G	+	rbsnp17080608790	A	T
chr17	80644749	polyAT	Alu	A->G	+	rbsnp17080644749	A	T
chr17	82218444	polyAT	Alu	A->G	-	rbsnp17082218444	T	A
chr17	82388879	polyAT	Alu	A->G	-	rbsnp17082388879	T	A
chr17	82428174	polyAT	Alu	A->G	-	rbsnp17082428174	T	A
chr17	84150999	polyAT	Alu	A->G	+	rbsnp17084150999	A	T
chr17	87920629	polyAT	Alu	A->G	-	rbsnp17087920629	T	A
chr17	90945825	polyAT	Alu	A->G	-	rbsnp17090945825	T	A
chr18	1020373	polyAT	Alu	A->G	+	rbsnp18001020373	A	T
chr18	1966855	polyAT	Alu	A->G	+	rbsnp18001966855	A	T
chr18	2169170	polyAT	Alu	A->G	+	rbsnp18002169170	A	T
chr18	2338896	polyAT	Alu	A->G	+	rbsnp18002338896	A	T
chr18	3771016	polyAT	Alu	A->G	-	rbsnp18003771016	T	A
chr18	3787601	polyAT	Alu	A->G	-	rbsnp18003787601	T	A
chr18	3891275	polyAT	Alu	A->G	+	rbsnp18003891275	A	T
chr18	4834641	polyAT	Alu	A->G	-	rbsnp18004834641	T	A
chr18	6381019	polyAT	Alu	A->G	-	rbsnp18006381019	T	A
chr18	8692168	polyAT	Alu	A->G	+	rbsnp18008692168	A	T
chr18	9943662	polyAT	Alu	A->G	+	rbsnp18009943662	A	T
chr18	10317901	polyAT	Alu	A->G	+	rbsnp18010317901	A	T
chr18	10480091	polyAT	Alu	A->G	+	rbsnp18010480091	A	T
chr18	10536069	polyAT	Alu	A->G	+	rbsnp18010536069	A	T
chr18	10583800	polyAT	Alu	A->G	-	rbsnp18010583800	T	A
chr18	11479214	polyAT	Alu	A->G	-	rbsnp18011479214	T	A
chr18	11482718	polyAT	Alu	A->G	-	rbsnp18011482718	T	A
chr18	11643208	polyAT	Alu	A->G	+	rbsnp18011643208	A	T
chr18	13242496	polyAT	Alu	A->G	+	rbsnp18013242496	A	T
chr18	13310390	polyAT	Alu	A->G	+	rbsnp18013310390	A	T
chr18	13315749	polyAT	Alu	A->G	+	rbsnp18013315749	A	T
chr18	13359582	polyAT	Alu	A->G	+	rbsnp18013359582	A	T
chr18	13632172	polyAT	Alu	A->G	+	rbsnp18013632172	A	T
chr18	13887639	polyAT	Alu	A->G	-	rbsnp18013887639	T	A
chr18	14440609	polyAT	Alu	A->G	+	rbsnp18014440609	A	T
chr18	14549634	polyAT	Alu	A->G	-	rbsnp18014549634	T	A
chr18	14588213	polyAT	Alu	A->G	-	rbsnp18014588213	T	A
chr18	14593328	polyAT	Alu	A->G	-	rbsnp18014593328	T	A
chr18	14758983	polyAT	Alu	A->G	+	rbsnp18014758983	A	T
chr18	14811863	polyAT	Alu	A->G	+	rbsnp18014811863	A	T
chr18	14848004	polyAT	Alu	A->G	+	rbsnp18014848004	A	T
chr18	15974916	polyAT	Alu	A->G	+	rbsnp18015974916	A	T
chr18	16581427	polyAT	Alu	A->G	-	rbsnp18016581427	T	A
chr18	16659952	polyAT	Alu	A->G	-	rbsnp18016659952	T	A
chr18	17075283	polyTA	Alu	A->G	+	rbsnp18017075283	T	A
chr18	17347733	polyAT	Alu	A->G	-	rbsnp18017347733	T	A
chr18	18170582	polyAT	Alu	A->G	-	rbsnp18018170582	T	A
chr18	19001158	polyAT	Alu	A->G	-	rbsnp18019001158	T	A
chr18	21678816	polyAT	Alu	A->G	+	rbsnp18021678816	A	T
chr18	24764806	polyAT	Alu	A->G	-	rbsnp18024764806	T	A
chr18	24856250	polyAT	Alu	A->G	-	rbsnp18024856250	T	A
chr18	27979178	polyTA	Alu	A->G	+	rbsnp18027979178	T	A
chr18	28963574	polyAT	Alu	A->G	-	rbsnp18028963574	T	A
chr18	29022473	polyAT	Alu	A->G	-	rbsnp18029022473	T	A
chr18	29023760	polyAT	Alu	A->G	-	rbsnp18029023760	T	A
chr18	29394351	polyAT	Alu	A->G	+	rbsnp18029394351	A	T
chr18	29825967	polyAT	Alu	A->G	+	rbsnp18029825967	A	T
chr18	30053272	polyAT	Alu	A->G	+	rbsnp18030053272	A	T
chr18	39157235	polyAT	Alu	A->G	+	rbsnp18039157235	A	T
chr18	39817522	polyTA	Alu	A->G	-	rbsnp18039817522	A	T
chr18	43683400	polyTA	Alu	A->G	+	rbsnp18043683400	T	A
chr18	43791076	polyAT	Alu	A->G	+	rbsnp18043791076	A	T
chr18	43926440	polyAT	Alu	A->G	-	rbsnp18043926440	T	A
chr18	44054517	polyTA	Alu	A->G	+	rbsnp18044054517	T	A
chr18	44209945	polyAT	Alu	A->G	+	rbsnp18044209945	A	T
chr18	48819972	polyAT	Alu	A->G	-	rbsnp18048819972	T	A
chr18	49867162	polyAT	Alu	A->G	-	rbsnp18049867162	T	A
chr18	50790079	polyAT	Alu	A->G	-	rbsnp18050790079	T	A
chr18	50807225	polyAT	Alu	A->G	-	rbsnp18050807225	T	A
chr18	50873859	polyAT	Alu	A->G	-	rbsnp18050873859	T	A
chr18	50926138	polyAT	Alu	A->G	+	rbsnp18050926138	A	T
chr18	51318582	polyAT	Alu	A->G	+	rbsnp18051318582	A	T
chr18	51511448	polyAT	Alu	A->G	+	rbsnp18051511448	A	T
chr18	52005324	polyAT	Alu	A->G	+	rbsnp18052005324	A	T
chr18	52154319	polyTA	Alu	A->G	+	rbsnp18052154319	T	A
chr18	52160474	polyAT	Alu	A->G	+	rbsnp18052160474	A	T
chr18	52716822	polyAT	Alu	A->G	-	rbsnp18052716822	T	A
chr18	59379404	polyAT	Alu	A->G	+	rbsnp18059379404	A	T
chr18	63026350	polyAT	Alu	A->G	+	rbsnp18063026350	A	T
chr18	63082418	polyAT	Alu	A->G	+	rbsnp18063082418	A	T
chr18	63333389	polyAT	Alu	A->G	+	rbsnp18063333389	A	T
chr18	63644762	polyTA	Alu	A->G	-	rbsnp18063644762	A	T
chr18	63866824	polyAT	Alu	A->G	+	rbsnp18063866824	A	T
chr18	70273345	polyAT	Alu	A->G	+	rbsnp18070273345	A	T
chr18	72525839	polyAT	Alu	A->G	+	rbsnp18072525839	A	T
chr19	65498	polyAT	Alu	A->G	-	rbsnp19000065498	T	A
chr19	479711	polyAT	Alu	A->G	+	rbsnp19000479711	A	T
chr19	1376903	polyAT	Alu	A->G	-	rbsnp19001376903	T	A
chr19	1424420	polyAT	Alu	A->G	-	rbsnp19001424420	T	A
chr19	2130511	polyAT	Alu	A->G	-	rbsnp19002130511	T	A
chr19	2224686	polyAT	Alu	A->G	-	rbsnp19002224686	T	A
chr19	2438167	polyAT	Alu	A->G	-	rbsnp19002438167	T	A
chr19	2659586	polyAT	Alu	A->G	+	rbsnp19002659586	A	T
chr19	2659737	polyAT	Alu	A->G	+	rbsnp19002659737	A	T
chr19	2670697	polyAT	Alu	A->G	+	rbsnp19002670697	A	T
chr19	2759235	polyAT	Alu	A->G	+	rbsnp19002759235	A	T
chr19	2858768	polyAT	Alu	A->G	-	rbsnp19002858768	T	A
chr19	3378241	polyAT	Alu	A->G	+	rbsnp19003378241	A	T
chr19	3655238	polyAT	Alu	A->G	-	rbsnp19003655238	T	A
chr19	4044325	polyAT	Alu	A->G	+	rbsnp19004044325	A	T
chr19	4077802	polyAT	Alu	A->G	+	rbsnp19004077802	A	T
chr19	4534295	polyAT	Alu	A->G	-	rbsnp19004534295	T	A
chr19	4534357	polyAT	Alu	A->G	-	rbsnp19004534357	T	A
chr19	4932199	polyAT	Alu	A->G	+	rbsnp19004932199	A	T
chr19	5191878	polyAT	Alu	A->G	-	rbsnp19005191878	T	A
chr19	5451444	polyAT	Alu	A->G	-	rbsnp19005451444	T	A
chr19	5540235	polyAT	Alu	A->G	+	rbsnp19005540235	A	T
chr19	5934101	polyAT	Alu	A->G	-	rbsnp19005934101	T	A
chr19	6956687	polyAT	Alu	A->G	+	rbsnp19006956687	A	T
chr19	7098304	polyAT	Alu	A->G	-	rbsnp19007098304	T	A
chr19	7112809	polyAT	Alu	A->G	-	rbsnp19007112809	T	A
chr19	8256293	polyAT	Alu	A->G	-	rbsnp19008256293	T	A
chr19	8256816	polyAT	Alu	A->G	-	rbsnp19008256816	T	A
chr19	9209686	polyAT	Alu	A->G	+	rbsnp19009209686	A	T
chr19	9229631	polyAT	Alu	A->G	+	rbsnp19009229631	A	T
chr19	9484864	polyAT	Alu	A->G	-	rbsnp19009484864	T	A
chr19	9563198	polyAT	Alu	A->G	-	rbsnp19009563198	T	A
chr19	9689438	polyAT	Alu	A->G	-	rbsnp19009689438	T	A
chr19	10594719	polyAT	Alu	A->G	+	rbsnp19010594719	A	T
chr19	10605398	polyAT	Alu	A->G	+	rbsnp19010605398	A	T
chr19	10671903	polyAT	Alu	A->G	+	rbsnp19010671903	A	T
chr19	10869366	polyAT	Alu	A->G	+	rbsnp19010869366	A	T
chr19	10943737	polyAT	Alu	A->G	-	rbsnp19010943737	T	A
chr19	11299283	polyAT	Alu	A->G	-	rbsnp19011299283	T	A
chr19	11486022	polyAT	Alu	A->G	+	rbsnp19011486022	A	T
chr19	11511072	polyAT	Alu	A->G	-	rbsnp19011511072	T	A
chr19	11540994	polyAT	Alu	A->G	-	rbsnp19011540994	T	A
chr19	11551938	polyAT	Alu	A->G	-	rbsnp19011551938	T	A
chr19	11653288	polyAT	Alu	A->G	+	rbsnp19011653288	A	T
chr19	11747904	polyAT	Alu	A->G	+	rbsnp19011747904	A	T
chr19	11903903	polyAT	Alu	A->G	-	rbsnp19011903903	T	A
chr19	11933677	polyTA	Alu	A->G	+	rbsnp19011933677	T	A
chr19	11940057	polyAT	Alu	A->G	+	rbsnp19011940057	A	T
chr19	11952408	polyAT	Alu	A->G	+	rbsnp19011952408	A	T
chr19	12090034	polyAT	Alu	A->G	-	rbsnp19012090034	T	A
chr19	12173025	polyAT	Alu	A->G	-	rbsnp19012173025	T	A
chr19	12175948	polyAT	Alu	A->G	-	rbsnp19012175948	T	A
chr19	12221118	polyAT	Alu	A->G	-	rbsnp19012221118	T	A
chr19	12240827	polyAT	Alu	A->G	-	rbsnp19012240827	T	A
chr19	12330676	polyAT	Alu	A->G	+	rbsnp19012330676	A	T
chr19	13123520	polyAT	Alu	A->G	-	rbsnp19013123520	T	A
chr19	13150075	polyAT	Alu	A->G	-	rbsnp19013150075	T	A
chr19	14174668	polyAT	Alu	A->G	+	rbsnp19014174668	A	T
chr19	14262674	polyAT	Alu	A->G	+	rbsnp19014262674	A	T
chr19	14558633	polyAT	Alu	A->G	-	rbsnp19014558633	T	A
chr19	14962769	polyTA	Alu	A->G	+	rbsnp19014962769	T	A
chr19	15976188	polyAT	Alu	A->G	-	rbsnp19015976188	T	A
chr19	16093680	polyAT	Alu	A->G	-	rbsnp19016093680	T	A
chr19	16113609	polyAT	Alu	A->G	-	rbsnp19016113609	T	A
chr19	16191291	polyAT	Alu	A->G	-	rbsnp19016191291	T	A
chr19	16215515	polyAT	Alu	A->G	+	rbsnp19016215515	A	T
chr19	16402171	polyAT	Alu	A->G	+	rbsnp19016402171	A	T
chr19	16854712	polyAT	Alu	A->G	-	rbsnp19016854712	T	A
chr19	16856074	polyAT	Alu	A->G	-	rbsnp19016856074	T	A
chr19	17042875	polyTA	Alu	A->G	+	rbsnp19017042875	T	A
chr19	18708833	polyAT	Alu	A->G	+	rbsnp19018708833	A	T
chr19	18835799	polyAT	Alu	A->G	-	rbsnp19018835799	T	A
chr19	18968564	polyAT	Alu	A->G	-	rbsnp19018968564	T	A
chr19	19234034	polyAT	Alu	A->G	-	rbsnp19019234034	T	A
chr19	19386775	polyAT	Alu	A->G	-	rbsnp19019386775	T	A
chr19	19505764	polyAT	Alu	A->G	-	rbsnp19019505764	T	A
chr19	19509183	polyAT	Alu	A->G	+	rbsnp19019509183	A	T
chr19	20452458	polyAT	Alu	A->G	+	rbsnp19020452458	A	T
chr19	20472156	polyAT	Alu	A->G	+	rbsnp19020472156	A	T
chr19	20487641	polyAT	Alu	A->G	-	rbsnp19020487641	T	A
chr19	20672695	polyTA	Alu	A->G	+	rbsnp19020672695	T	A
chr19	20713780	polyAT	Alu	A->G	+	rbsnp19020713780	A	T
chr19	20724883	polyAT	Alu	A->G	+	rbsnp19020724883	A	T
chr19	20804225	polyAT	Alu	A->G	+	rbsnp19020804225	A	T
chr19	20827026	polyAT	Alu	A->G	+	rbsnp19020827026	A	T
chr19	20842251	polyAT	Alu	A->G	-	rbsnp19020842251	T	A
chr19	21034601	polyAT	Alu	A->G	-	rbsnp19021034601	T	A
chr19	22245421	polyAT	Alu	A->G	-	rbsnp19022245421	T	A
chr19	22284796	polyAT	Alu	A->G	-	rbsnp19022284796	T	A
chr19	36156409	polyAT	Alu	A->G	+	rbsnp19036156409	A	T
chr19	39504958	polyAT	Alu	A->G	-	rbsnp19039504958	T	A
chr19	39559781	polyAT	Alu	A->G	-	rbsnp19039559781	T	A
chr19	39895037	polyAT	Alu	A->G	-	rbsnp19039895037	T	A
chr19	40939214	polyAT	Alu	A->G	+	rbsnp19040939214	A	T
chr19	40999242	polyTA	Alu	A->G	+	rbsnp19040999242	T	A
chr19	41119231	polyAT	Alu	A->G	+	rbsnp19041119231	A	T
chr19	41646831	polyAT	Alu	A->G	+	rbsnp19041646831	A	T
chr19	41738511	polyTA	Alu	A->G	-	rbsnp19041738511	A	T
chr19	42114438	polyAT	Alu	A->G	+	rbsnp19042114438	A	T
chr19	42280514	polyAT	Alu	A->G	-	rbsnp19042280514	T	A
chr19	42512783	polyAT	Alu	A->G	-	rbsnp19042512783	T	A
chr19	43061259	polyAT	Alu	A->G	-	rbsnp19043061259	T	A
chr19	43102333	polyAT	Alu	A->G	+	rbsnp19043102333	A	T
chr19	43239292	polyAT	Alu	A->G	-	rbsnp19043239292	T	A
chr19	43885500	polyAT	Alu	A->G	+	rbsnp19043885500	A	T
chr19	44063692	polyAT	Alu	A->G	-	rbsnp19044063692	T	A
chr19	44117669	polyAT	Alu	A->G	-	rbsnp19044117669	T	A
chr19	44920720	polyAT	Alu	A->G	+	rbsnp19044920720	A	T
chr19	45222906	polyAT	Alu	A->G	-	rbsnp19045222906	T	A
chr19	45399226	polyTA	Alu	A->G	-	rbsnp19045399226	A	T
chr19	45428426	polyAT	Alu	A->G	+	rbsnp19045428426	A	T
chr19	46337700	polyAT	Alu	A->G	-	rbsnp19046337700	T	A
chr19	46427480	polyAT	Alu	A->G	+	rbsnp19046427480	A	T
chr19	46568237	polyAT	Alu	A->G	+	rbsnp19046568237	A	T
chr19	46879052	polyAT	Alu	A->G	+	rbsnp19046879052	A	T
chr19	46880310	polyAT	Alu	A->G	+	rbsnp19046880310	A	T
chr19	47155141	polyAT	Alu	A->G	+	rbsnp19047155141	A	T
chr19	47258542	polyAT	Alu	A->G	+	rbsnp19047258542	A	T
chr19	47674823	polyTA	Alu	A->G	+	rbsnp19047674823	T	A
chr19	47752437	polyAT	Alu	A->G	-	rbsnp19047752437	T	A
chr19	47773006	polyAT	Alu	A->G	+	rbsnp19047773006	A	T
chr19	48669430	polyAT	Alu	A->G	+	rbsnp19048669430	A	T
chr19	48703536	polyTA	Alu	A->G	+	rbsnp19048703536	T	A
chr19	48836225	polyAT	Alu	A->G	+	rbsnp19048836225	A	T
chr19	50136590	polyAT	Alu	A->G	-	rbsnp19050136590	T	A
chr19	50308078	polyAT	Alu	A->G	+	rbsnp19050308078	A	T
chr19	50515163	polyAT	Alu	A->G	+	rbsnp19050515163	A	T
chr19	51287694	polyAT	Alu	A->G	+	rbsnp19051287694	A	T
chr19	51312737	polyAT	Alu	A->G	+	rbsnp19051312737	A	T
chr19	51689514	polyAT	Alu	A->G	+	rbsnp19051689514	A	T
chr19	51859407	polyAT	Alu	A->G	-	rbsnp19051859407	T	A
chr19	52671669	polyAT	Alu	A->G	+	rbsnp19052671669	A	T
chr19	53049929	polyAT	Alu	A->G	-	rbsnp19053049929	T	A
chr19	54111266	polyAT	Alu	A->G	+	rbsnp19054111266	A	T
chr19	54113198	polyAT	Alu	A->G	+	rbsnp19054113198	A	T
chr19	54460211	polyAT	Alu	A->G	+	rbsnp19054460211	A	T
chr19	54528985	polyAT	Alu	A->G	+	rbsnp19054528985	A	T
chr19	54620482	polyAT	Alu	A->G	-	rbsnp19054620482	T	A
chr19	54784227	polyAT	Alu	A->G	+	rbsnp19054784227	A	T
chr19	55096948	polyAT	Alu	A->G	-	rbsnp19055096948	T	A
chr19	55233112	polyAT	Alu	A->G	+	rbsnp19055233112	A	T
chr19	55495982	polyTA	Alu	A->G	+	rbsnp19055495982	T	A
chr19	55887527	polyTA	Alu	A->G	+	rbsnp19055887527	T	A
chr19	56333462	polyAT	Alu	A->G	-	rbsnp19056333462	T	A
chr19	56479420	polyAT	Alu	A->G	+	rbsnp19056479420	A	T
chr19	57756768	polyAT	Alu	A->G	+	rbsnp19057756768	A	T
chr19	58027487	polyAT	Alu	A->G	-	rbsnp19058027487	T	A
chr19	58184429	polyAT	Alu	A->G	-	rbsnp19058184429	T	A
chr19	58461478	polyAT	Alu	A->G	+	rbsnp19058461478	A	T
chr19	58493724	polyAT	Alu	A->G	+	rbsnp19058493724	A	T
chr19	58960513	polyAT	Alu	A->G	-	rbsnp19058960513	T	A
chr19	59001921	polyAT	Alu	A->G	-	rbsnp19059001921	T	A
chr19	59198005	polyTA	Alu	A->G	-	rbsnp19059198005	A	T
chr19	59270617	polyAT	Alu	A->G	-	rbsnp19059270617	T	A
chr19	59322872	polyAT	Alu	A->G	-	rbsnp19059322872	T	A
chr19	60085087	polyAT	Alu	A->G	+	rbsnp19060085087	A	T
chr19	60315499	polyAT	Alu	A->G	+	rbsnp19060315499	A	T
chr19	60589906	polyAT	Alu	A->G	-	rbsnp19060589906	T	A
chr19	62276140	polyAT	Alu	A->G	-	rbsnp19062276140	T	A
chr19	62404761	polyAT	Alu	A->G	+	rbsnp19062404761	A	T
chr19	63281818	polyAT	Alu	A->G	-	rbsnp19063281818	T	A
chr19	63756776	polyAT	Alu	A->G	-	rbsnp19063756776	T	A
chr19	63763515	polyAT	Alu	A->G	-	rbsnp19063763515	T	A
chr19	63783259	polyAT	Alu	A->G	+	rbsnp19063783259	A	T
chr19	64013201	polyAT	Alu	A->G	+	rbsnp19064013201	A	T
chr19	64231018	polyAT	Alu	A->G	+	rbsnp19064231018	A	T
chr20	51076	polyAT	Alu	A->G	-	rbsnp20000051076	T	A
chr20	181532	polyAT	Alu	A->G	-	rbsnp20000181532	T	A
chr20	479031	polyAT	Alu	A->G	+	rbsnp20000479031	A	T
chr20	1611597	polyTA	Alu	A->G	+	rbsnp20001611597	T	A
chr20	2254984	polyAT	Alu	A->G	-	rbsnp20002254984	T	A
chr20	2594705	polyAT	Alu	A->G	+	rbsnp20002594705	A	T
chr20	3622399	polyAT	Alu	A->G	+	rbsnp20003622399	A	T
chr20	3758129	polyAT	Alu	A->G	+	rbsnp20003758129	A	T
chr20	4193951	polyAT	Alu	A->G	-	rbsnp20004193951	T	A
chr2	423924	polyTA	Alu	A->G	+	rbsnp2000423924	T	A
chr20	4498221	polyAT	Alu	A->G	-	rbsnp20004498221	T	A
chr20	4772088	polyAT	Alu	A->G	-	rbsnp20004772088	T	A
chr20	4976405	polyAT	Alu	A->G	-	rbsnp20004976405	T	A
chr20	5024471	polyAT	Alu	A->G	+	rbsnp20005024471	A	T
chr20	5633643	polyTA	Alu	A->G	+	rbsnp20005633643	T	A
chr20	6247344	polyAT	Alu	A->G	+	rbsnp20006247344	A	T
chr20	6313412	polyAT	Alu	A->G	+	rbsnp20006313412	A	T
chr20	6522836	polyAT	Alu	A->G	+	rbsnp20006522836	A	T
chr20	6534295	polyAT	Alu	A->G	+	rbsnp20006534295	A	T
chr20	6653731	polyAT	Alu	A->G	+	rbsnp20006653731	A	T
chr20	6680564	polyAT	Alu	A->G	+	rbsnp20006680564	A	T
chr20	6837227	polyAT	Alu	A->G	+	rbsnp20006837227	A	T
chr20	6970455	polyAT	Alu	A->G	+	rbsnp20006970455	A	T
chr20	7001610	polyAT	Alu	A->G	+	rbsnp20007001610	A	T
chr20	7048773	polyAT	Alu	A->G	+	rbsnp20007048773	A	T
chr20	7064012	polyAT	Alu	A->G	+	rbsnp20007064012	A	T
chr20	7075698	polyAT	Alu	A->G	+	rbsnp20007075698	A	T
chr20	7097263	polyAT	Alu	A->G	+	rbsnp20007097263	A	T
chr20	7110112	polyAT	Alu	A->G	+	rbsnp20007110112	A	T
chr20	7118933	polyAT	Alu	A->G	+	rbsnp20007118933	A	T
chr20	7165001	polyAT	Alu	A->G	+	rbsnp20007165001	A	T
chr20	7194171	polyAT	Alu	A->G	+	rbsnp20007194171	A	T
chr20	7196946	polyAT	Alu	A->G	+	rbsnp20007196946	A	T
chr20	7332626	polyAT	Alu	A->G	+	rbsnp20007332626	A	T
chr20	7345521	polyAT	Alu	A->G	+	rbsnp20007345521	A	T
chr20	7378541	polyAT	Alu	A->G	+	rbsnp20007378541	A	T
chr20	7477975	polyAT	Alu	A->G	+	rbsnp20007477975	A	T
chr20	7536498	polyAT	Alu	A->G	+	rbsnp20007536498	A	T
chr2	783023	polyTA	Alu	A->G	+	rbsnp2000783023	T	A
chr20	7878028	polyTA	Alu	A->G	+	rbsnp20007878028	T	A
chr20	8817069	polyAT	Alu	A->G	+	rbsnp20008817069	A	T
chr20	9097728	polyAT	Alu	A->G	-	rbsnp20009097728	T	A
chr20	9101851	polyAT	Alu	A->G	-	rbsnp20009101851	T	A
chr20	9304929	polyAT	Alu	A->G	-	rbsnp20009304929	T	A
chr20	10054109	polyAT	Alu	A->G	-	rbsnp20010054109	T	A
chr20	10244523	polyAT	Alu	A->G	-	rbsnp20010244523	T	A
chr20	10859143	polyAT	Alu	A->G	-	rbsnp20010859143	T	A
chr20	11057025	polyTA	Alu	A->G	+	rbsnp20011057025	T	A
chr20	11858233	polyAT	Alu	A->G	-	rbsnp20011858233	T	A
chr20	11949309	polyTA	Alu	A->G	-	rbsnp20011949309	A	T
chr20	11977951	polyAT	Alu	A->G	-	rbsnp20011977951	T	A
chr20	12025364	polyAT	Alu	A->G	-	rbsnp20012025364	T	A
chr20	12046132	polyAT	Alu	A->G	-	rbsnp20012046132	T	A
chr20	12219627	polyTA	Alu	A->G	+	rbsnp20012219627	T	A
chr20	12221222	polyAT	Alu	A->G	+	rbsnp20012221222	A	T
chr20	12277166	polyAT	Alu	A->G	+	rbsnp20012277166	A	T
chr20	12546647	polyAT	Alu	A->G	+	rbsnp20012546647	A	T
chr20	12608349	polyAT	Alu	A->G	-	rbsnp20012608349	T	A
chr20	12622457	polyAT	Alu	A->G	+	rbsnp20012622457	A	T
chr20	12663201	polyAT	Alu	A->G	+	rbsnp20012663201	A	T
chr20	12722835	polyAT	Alu	A->G	-	rbsnp20012722835	T	A
chr20	14729805	polyTA	Alu	A->G	-	rbsnp20014729805	A	T
chr20	15141352	polyAT	Alu	A->G	+	rbsnp20015141352	A	T
chr20	15150362	polyAT	Alu	A->G	+	rbsnp20015150362	A	T
chr20	15592352	polyAT	Alu	A->G	-	rbsnp20015592352	T	A
chr20	15744989	polyAT	Alu	A->G	+	rbsnp20015744989	A	T
chr20	15997998	polyAT	Alu	A->G	+	rbsnp20015997998	A	T
chr20	16954863	polyAT	Alu	A->G	+	rbsnp20016954863	A	T
chr20	18059834	polyAT	Alu	A->G	+	rbsnp20018059834	A	T
chr20	18774976	polyAT	Alu	A->G	+	rbsnp20018774976	A	T
chr20	19341084	polyAT	Alu	A->G	-	rbsnp20019341084	T	A
chr20	19547173	polyAT	Alu	A->G	+	rbsnp20019547173	A	T
chr20	20437121	polyAT	Alu	A->G	+	rbsnp20020437121	A	T
chr20	20723528	polyAT	Alu	A->G	+	rbsnp20020723528	A	T
chr20	20746555	polyAT	Alu	A->G	+	rbsnp20020746555	A	T
chr20	20904192	polyAT	Alu	A->G	+	rbsnp20020904192	A	T
chr20	21987206	polyAT	Alu	A->G	-	rbsnp20021987206	T	A
chr20	22015397	polyAT	Alu	A->G	-	rbsnp20022015397	T	A
chr20	22323615	polyTA	Alu	A->G	+	rbsnp20022323615	T	A
chr20	23133840	polyAT	Alu	A->G	+	rbsnp20023133840	A	T
chr20	23405845	polyAT	Alu	A->G	+	rbsnp20023405845	A	T
chr20	23628627	polyAT	Alu	A->G	+	rbsnp20023628627	A	T
chr20	23740662	polyTA	Alu	A->G	+	rbsnp20023740662	T	A
chr20	24166717	polyTA	Alu	A->G	+	rbsnp20024166717	T	A
chr20	26421834	polyTA	Alu	A->G	-	rbsnp20026421834	A	T
chr20	26730478	polyAT	Alu	A->G	+	rbsnp20026730478	A	T
chr20	27021049	polyAT	Alu	A->G	-	rbsnp20027021049	T	A
chr20	27651587	polyAT	Alu	A->G	+	rbsnp20027651587	A	T
chr20	27827413	polyAT	Alu	A->G	-	rbsnp20027827413	T	A
chr20	28048958	polyAT	Alu	A->G	+	rbsnp20028048958	A	T
chr20	28308669	polyAT	Alu	A->G	+	rbsnp20028308669	A	T
chr20	28717910	polyAT	Alu	A->G	-	rbsnp20028717910	T	A
chr20	29209356	polyAT	Alu	A->G	-	rbsnp20029209356	T	A
chr20	44856026	polyAT	Alu	A->G	-	rbsnp20044856026	T	A
chr20	45446065	polyAT	Alu	A->G	-	rbsnp20045446065	T	A
chr20	45571544	polyAT	Alu	A->G	-	rbsnp20045571544	T	A
chr20	45796981	polyAT	Alu	A->G	+	rbsnp20045796981	A	T
chr20	47496483	polyAT	Alu	A->G	+	rbsnp20047496483	A	T
chr20	48399143	polyAT	Alu	A->G	+	rbsnp20048399143	A	T
chr20	51347385	polyAT	Alu	A->G	+	rbsnp20051347385	A	T
chr20	51399488	polyAT	Alu	A->G	+	rbsnp20051399488	A	T
chr20	51553635	polyAT	Alu	A->G	-	rbsnp20051553635	T	A
chr20	51615017	polyAT	Alu	A->G	+	rbsnp20051615017	A	T
chr20	51650160	polyAT	Alu	A->G	+	rbsnp20051650160	A	T
chr20	52128187	polyAT	Alu	A->G	+	rbsnp20052128187	A	T
chr20	52232770	polyAT	Alu	A->G	+	rbsnp20052232770	A	T
chr20	54754124	polyAT	Alu	A->G	-	rbsnp20054754124	T	A
chr20	54804271	polyAT	Alu	A->G	-	rbsnp20054804271	T	A
chr20	54923522	polyAT	Alu	A->G	+	rbsnp20054923522	A	T
chr20	55530840	polyAT	Alu	A->G	-	rbsnp20055530840	T	A
chr20	55560479	polyTA	Alu	A->G	+	rbsnp20055560479	T	A
chr20	56363420	polyAT	Alu	A->G	+	rbsnp20056363420	A	T
chr20	56789787	polyAT	Alu	A->G	-	rbsnp20056789787	T	A
chr20	56982758	polyTA	Alu	A->G	-	rbsnp20056982758	A	T
chr20	58035626	polyAT	Alu	A->G	-	rbsnp20058035626	T	A
chr2	5821093	polyAT	Alu	A->G	-	rbsnp2005821093	T	A
chr2	5980565	polyAT	Alu	A->G	-	rbsnp2005980565	T	A
chr20	60636330	polyAT	Alu	A->G	+	rbsnp20060636330	A	T
chr2	6227815	polyAT	Alu	A->G	-	rbsnp2006227815	T	A
chr2	6446974	polyAT	Alu	A->G	-	rbsnp2006446974	T	A
chr20	64974631	polyAT	Alu	A->G	-	rbsnp20064974631	T	A
chr20	65041394	polyAT	Alu	A->G	+	rbsnp20065041394	A	T
chr20	65520951	polyAT	Alu	A->G	-	rbsnp20065520951	T	A
chr20	66915510	polyAT	Alu	A->G	+	rbsnp20066915510	A	T
chr20	67212626	polyAT	Alu	A->G	+	rbsnp20067212626	A	T
chr20	67299548	polyAT	Alu	A->G	+	rbsnp20067299548	A	T
chr20	67407590	polyAT	Alu	A->G	+	rbsnp20067407590	A	T
chr20	68003218	polyAT	Alu	A->G	+	rbsnp20068003218	A	T
chr20	68036220	polyAT	Alu	A->G	+	rbsnp20068036220	A	T
chr20	68272885	polyAT	Alu	A->G	+	rbsnp20068272885	A	T
chr20	68353775	polyAT	Alu	A->G	-	rbsnp20068353775	T	A
chr20	68363287	polyTA	Alu	A->G	+	rbsnp20068363287	T	A
chr20	70214459	polyAT	Alu	A->G	+	rbsnp20070214459	A	T
chr20	70585391	polyAT	Alu	A->G	+	rbsnp20070585391	A	T
chr20	70618802	polyTA	Alu	A->G	+	rbsnp20070618802	T	A
chr20	70724649	polyAT	Alu	A->G	+	rbsnp20070724649	A	T
chr20	72066245	polyAT	Alu	A->G	-	rbsnp20072066245	T	A
chr20	72098620	polyAT	Alu	A->G	-	rbsnp20072098620	T	A
chr20	72159126	polyAT	Alu	A->G	+	rbsnp20072159126	A	T
chr20	72281741	polyTA	Alu	A->G	+	rbsnp20072281741	T	A
chr20	72281767	polyAT	Alu	A->G	+	rbsnp20072281767	A	T
chr20	72403576	polyAT	Alu	A->G	+	rbsnp20072403576	A	T
chr20	72451757	polyAT	Alu	A->G	-	rbsnp20072451757	T	A
chr20	72655075	polyAT	Alu	A->G	-	rbsnp20072655075	T	A
chr20	72673755	polyAT	Alu	A->G	-	rbsnp20072673755	T	A
chr20	72680215	polyAT	Alu	A->G	-	rbsnp20072680215	T	A
chr20	72682945	polyAT	Alu	A->G	-	rbsnp20072682945	T	A
chr20	72688261	polyAT	Alu	A->G	-	rbsnp20072688261	T	A
chr20	72782251	polyAT	Alu	A->G	+	rbsnp20072782251	A	T
chr20	73517473	polyAT	Alu	A->G	-	rbsnp20073517473	T	A
chr20	73558562	polyAT	Alu	A->G	-	rbsnp20073558562	T	A
chr20	73572181	polyAT	Alu	A->G	-	rbsnp20073572181	T	A
chr20	76072995	polyAT	Alu	A->G	+	rbsnp20076072995	A	T
chr20	76643357	polyAT	Alu	A->G	+	rbsnp20076643357	A	T
chr20	76707082	polyAT	Alu	A->G	+	rbsnp20076707082	A	T
chr20	76722461	polyAT	Alu	A->G	+	rbsnp20076722461	A	T
chr20	76734130	polyAT	Alu	A->G	+	rbsnp20076734130	A	T
chr20	76801349	polyAT	Alu	A->G	+	rbsnp20076801349	A	T
chr20	77066914	polyAT	Alu	A->G	+	rbsnp20077066914	A	T
chr20	79129543	polyAT	Alu	A->G	-	rbsnp20079129543	T	A
chr20	82983993	polyAT	Alu	A->G	+	rbsnp20082983993	A	T
chr20	83120722	polyAT	Alu	A->G	-	rbsnp20083120722	T	A
chr20	83171254	polyAT	Alu	A->G	-	rbsnp20083171254	T	A
chr20	85496053	polyAT	Alu	A->G	-	rbsnp20085496053	T	A
chr20	85538834	polyAT	Alu	A->G	-	rbsnp20085538834	T	A
chr20	85581305	polyAT	Alu	A->G	-	rbsnp20085581305	T	A
chr20	85624897	polyAT	Alu	A->G	+	rbsnp20085624897	A	T
chr20	85742360	polyAT	Alu	A->G	+	rbsnp20085742360	A	T
chr20	86168700	polyAT	Alu	A->G	+	rbsnp20086168700	A	T
chr20	86171909	polyAT	Alu	A->G	+	rbsnp20086171909	A	T
chr20	86280356	polyAT	Alu	A->G	+	rbsnp20086280356	A	T
chr20	86739366	polyAT	Alu	A->G	+	rbsnp20086739366	A	T
chr20	87337625	polyAT	Alu	A->G	+	rbsnp20087337625	A	T
chr20	87948760	polyAT	Alu	A->G	-	rbsnp20087948760	T	A
chr2	9426859	polyAT	Alu	A->G	+	rbsnp2009426859	A	T
chr2	9663971	polyAT	Alu	A->G	+	rbsnp2009663971	A	T
chr2	17518252	polyTA	Alu	A->G	+	rbsnp2017518252	T	A
chr2	21588228	polyAT	Alu	A->G	-	rbsnp2021588228	T	A
chr2	21627330	polyAT	Alu	A->G	-	rbsnp2021627330	T	A
chr2	21787100	polyAT	Alu	A->G	+	rbsnp2021787100	A	T
chr2	21853631	polyAT	Alu	A->G	-	rbsnp2021853631	T	A
chr2	21896229	polyAT	Alu	A->G	+	rbsnp2021896229	A	T
chr2	24828820	polyAT	Alu	A->G	-	rbsnp2024828820	T	A
chr2	25865014	polyAT	Alu	A->G	-	rbsnp2025865014	T	A
chr2	26005943	polyAT	Alu	A->G	+	rbsnp2026005943	A	T
chr2	28701865	polyTA	Alu	A->G	+	rbsnp2028701865	T	A
chr2	28703093	polyAT	Alu	A->G	+	rbsnp2028703093	A	T
chr2	31206224	polyAT	Alu	A->G	+	rbsnp2031206224	A	T
chr2	33587244	polyAT	Alu	A->G	+	rbsnp2033587244	A	T
chr2	33787845	polyAT	Alu	A->G	+	rbsnp2033787845	A	T
chr2	35113080	polyAT	Alu	A->G	-	rbsnp2035113080	T	A
chr2	36308090	polyAT	Alu	A->G	-	rbsnp2036308090	T	A
chr2	37199673	polyAT	Alu	A->G	-	rbsnp2037199673	T	A
chr2	37595602	polyAT	Alu	A->G	-	rbsnp2037595602	T	A
chr2	39762255	polyAT	Alu	A->G	+	rbsnp2039762255	A	T
chr2	41595488	polyAT	Alu	A->G	+	rbsnp2041595488	A	T
chr2	41880765	polyAT	Alu	A->G	+	rbsnp2041880765	A	T
chr2	41888958	polyAT	Alu	A->G	+	rbsnp2041888958	A	T
chr2	42519132	polyAT	Alu	A->G	+	rbsnp2042519132	A	T
chr2	42753752	polyAT	Alu	A->G	-	rbsnp2042753752	T	A
chr2	43739584	polyAT	Alu	A->G	-	rbsnp2043739584	T	A
chr2	44181048	polyTA	Alu	A->G	+	rbsnp2044181048	T	A
chr2	44672280	polyAT	Alu	A->G	+	rbsnp2044672280	A	T
chr2	44698437	polyAT	Alu	A->G	+	rbsnp2044698437	A	T
chr2	48244455	polyAT	Alu	A->G	-	rbsnp2048244455	T	A
chr2	48969991	polyAT	Alu	A->G	-	rbsnp2048969991	T	A
chr2	49697857	polyAT	Alu	A->G	-	rbsnp2049697857	T	A
chr2	51017910	polyAT	Alu	A->G	+	rbsnp2051017910	A	T
chr2	51212178	polyAT	Alu	A->G	-	rbsnp2051212178	T	A
chr2	51225385	polyAT	Alu	A->G	-	rbsnp2051225385	T	A
chr2	53964138	polyAT	Alu	A->G	-	rbsnp2053964138	T	A
chr2	53980617	polyAT	Alu	A->G	-	rbsnp2053980617	T	A
chr2	53992622	polyAT	Alu	A->G	-	rbsnp2053992622	T	A
chr2	54106947	polyAT	Alu	A->G	-	rbsnp2054106947	T	A
chr2	54107612	polyAT	Alu	A->G	-	rbsnp2054107612	T	A
chr2	56083479	polyAT	Alu	A->G	+	rbsnp2056083479	A	T
chr2	56582561	polyAT	Alu	A->G	+	rbsnp2056582561	A	T
chr2	58439396	polyTA	Alu	A->G	-	rbsnp2058439396	A	T
chr2	59143407	polyAT	Alu	A->G	+	rbsnp2059143407	A	T
chr2	59716286	polyAT	Alu	A->G	-	rbsnp2059716286	T	A
chr2	60808319	polyTA	Alu	A->G	-	rbsnp2060808319	A	T
chr2	63174816	polyAT	Alu	A->G	-	rbsnp2063174816	T	A
chr2	63190986	polyAT	Alu	A->G	-	rbsnp2063190986	T	A
chr2	64656680	polyAT	Alu	A->G	+	rbsnp2064656680	A	T
chr2	64787974	polyAT	Alu	A->G	+	rbsnp2064787974	A	T
chr2	64948395	polyAT	Alu	A->G	+	rbsnp2064948395	A	T
chr2	66923368	polyTA	Alu	A->G	+	rbsnp2066923368	T	A
chr2	66931615	polyAT	Alu	A->G	+	rbsnp2066931615	A	T
chr2	68623730	polyAT	Alu	A->G	+	rbsnp2068623730	A	T
chr2	70430591	polyAT	Alu	A->G	+	rbsnp2070430591	A	T
chr2	70463582	polyAT	Alu	A->G	+	rbsnp2070463582	A	T
chr2	70503016	polyAT	Alu	A->G	+	rbsnp2070503016	A	T
chr2	70569980	polyAT	Alu	A->G	+	rbsnp2070569980	A	T
chr2	70647794	polyAT	Alu	A->G	+	rbsnp2070647794	A	T
chr2	70719525	polyAT	Alu	A->G	+	rbsnp2070719525	A	T
chr2	71252772	polyAT	Alu	A->G	-	rbsnp2071252772	T	A
chr2	72568814	polyAT	Alu	A->G	+	rbsnp2072568814	A	T
chr2	72965544	polyAT	Alu	A->G	-	rbsnp2072965544	T	A
chr2	73522416	polyAT	Alu	A->G	+	rbsnp2073522416	A	T
chr2	73782173	polyAT	Alu	A->G	+	rbsnp2073782173	A	T
chr2	74502315	polyAT	Alu	A->G	-	rbsnp2074502315	T	A
chr2	74568994	polyAT	Alu	A->G	-	rbsnp2074568994	T	A
chr2	74629438	polyAT	Alu	A->G	-	rbsnp2074629438	T	A
chr2	74630887	polyAT	Alu	A->G	-	rbsnp2074630887	T	A
chr2	74769143	polyAT	Alu	A->G	-	rbsnp2074769143	T	A
chr2	78000450	polyAT	Alu	A->G	-	rbsnp2078000450	T	A
chr2	78072245	polyAT	Alu	A->G	-	rbsnp2078072245	T	A
chr2	78072703	polyAT	Alu	A->G	-	rbsnp2078072703	T	A
chr2	78780239	polyAT	Alu	A->G	-	rbsnp2078780239	T	A
[truncated: 1,401 more rows]
