# Supplementary material for: Evolutionarily significant A-to-I RNA editing events originated through G-to-A mutations in primates
Source: Genome Biol. 2019 Feb 4;20:24. doi: 10.1186/s13059-019-1638-y (PMC6360793; doi:10.1186/s13059-019-1638-y)
Supplement: Supplementary file 4 — Table S4. 54 randomly selected polyAG sites of targeted DNA sequencing. (XLSX 13 kb) [file 13059_2019_1638_MOESM4_ESM.xlsx]

## Sheet: Table_S4
Chromosome	Position of Editing Sites	Position of Probe (Start)	Position of Probe (End)	Allele Frequency in 31 Macaque Animals	Allele Frequency in 82 Macaque Animals	Number of Samples with Sequencing Depth>=5 (82 Macaque Animals)
chr1	1556388	1556183	1556303	0.0484	0.122	78
chr1	35392153	35391963	35392083	0.9516	0.994	82
chr1	35392153	35391987	35392107	0.3065	0.207	82
chr2	84111871	84111968	84112088	0.0968	0.085	79
chr2	188596535	188596403	188596523	0.4516	0.555	82
chr3	38812482	38812305	38812425	0.0323	0.055	82
chr3	157865281	157865042	157865162	0.0161	NA	51
chr3	183846304	183846050	183846170	0.0323	NA	82
chr4	3115520	3115303	3115423	0.0161	0.006098	53
chr4	35312987	35313005	35313125	0.0323	0.006098	82
chr4	113622551	113622349	113622469	0.1613	0.165	75
chr4	154442550	154442422	154442542	0.3226	0.341	82
chr5	72917068	72916899	72917019	0.3548	0.433	82
chr6	38781096	38781059	38781179	0.0161	NA	82
chr6	128381165	128381243	128381363	0.0806	0.098	82
chr7	21004251	21003980	21004100	0.0161	NA	82
chr7	28516375	28516241	28516361	0.0806	0.043	82
chr7	70729014	70728885	70729005	0.0323	NA	82
chr7	108384997	108385135	108385255	0.0161	NA	80
chr7	130792990	130793042	130793162	0.0968	0.165	82
chr8	38591794	38591526	38591646	0.0484	0.043	60
chr8	43056721	43056745	43056865	0.0161	0.037	82
chr8	102719955	102720031	102720151	0.0645	0.14	82
chr9	14463273	14463373	14463493	0.0323	NA	82
chr9	34530526	34530313	34530433	0.129	0.159	82
chr9	45978562	45978586	45978706	0.2581	0.165	82
chr10	62281442	62281473	62281593	0.0161	0.006098	82
chr10	85916090	85915977	85916097	0.0323	NA	82
chr11	125229994	125229863	125229983	0.0161	NA	82
chr11	134071835	134071963	134072083	0.0161	0.03	68
chr12	34685027	34685060	34685180	0.0161	NA	82
chr12	66731451	66731510	66731630	0.7258	0.768	82
chr12	94903212	94903250	94903370	0.1935	0.134	82
chr13	61225881	61225955	61226075	0.3548	0.22	80
chr13	86612902	86613010	86613130	0.0161	0.006098	82
chr13	86612963	86613010	86613130	0.3387	0.28	82
chr13	101218058	101217859	101217979	0.0645	NA	82
chr14	6631093	6631153	6631273	0.0484	0.03	82
chr15	27073366	27073251	27073371	0.0161	NA	82
chr16	329277	329086	329206	0.0323	NA	82
chr16	329296	329365	329485	0.0323	NA	82
chr16	1498116	1497940	1498060	0.0806	0.134	82
chr16	9668458	9668194	9668314	0.0323	0.019	69
chr16	9668503	9668612	9668732	0.129	0.104	82
chr16	56271627	56271574	56271694	0.0806	0.043	82
chr17	2003745	2003498	2003618	0.0323	0.056	54
chr17	90945749	90945848	90945968	0.0161	NA	82
chr17	90945780	90945848	90945968	0.0645	0.061	82
chr18	48819977	48819762	48819882	0.0161	0.018	81
chr19	40780524	40780652	40780772	0.0323	NA	80
chr20	181588	181624	181744	0.371	0.366	82
chr20	9263338	9263423	9263543	0.0484	0.012	82
chr20	56846814	56846907	56847027	0.0323	NA	81
chr20	76989700	76989766	76989886	0.0161	0.03	82
